# Supplementary material for: Effects of Essential Oil Citral on the Growth, Mycotoxin Biosynthesis and Transcriptomic Profile of Alternaria alternata
Source: Toxins (Basel). 2019 Sep 20;11(10):553. doi: 10.3390/toxins11100553 (PMC6832348; doi:10.3390/toxins11100553)
Supplement: Supplementary file 1 [file toxins-11-00553-s001.zip]

Archive with 4 entries (3 files):
- toxins-592673-supplementary correction/
- toxins-592673-supplementary correction/Table S2.xls
- toxins-592673-supplementary correction/toxins-592673-supplementary correction.docx
- toxins-592673-supplementary correction/toxins-592673-supplementary correction.pdf
