# Supplementary material for: Effects of Essential Oil Citral on the Growth, Mycotoxin Biosynthesis and Transcriptomic Profile of Alternaria alternata
Source: Toxins (Basel). 2019 Sep 20;11(10):553. doi: 10.3390/toxins11100553 (PMC6832348; doi:10.3390/toxins11100553)
Supplement: Supplementary file 1 [file toxins-11-00553-s001.zip › toxins-592673-supplementary correction/Table S2.xls]

## Sheet: Table S2
Table S2. Identification and functional analysis of gene expression in A. alternata
Gene_ID	CC_1_count	CC_2_count	CC_3_count	CT_1_count	CT_2_count	CT_3_count	CC_1_tpm	CC_2_tpm	CC_3_tpm	CT_1_tpm	CT_2_tpm	CT_3_tpm	CC_tpm	CT_tpm	log2fc	pvalue	padjust	significant	regulate	gene_name	length	description	cog	cog_description	KO_id	KO_name	paths	pfam	go	nr	swissprot	entrez
CC77DRAFT_1059021	0	4.15	0	2614.61	2068.06	4299.18	0	0.07	0	74.93	63.78	129.36	0.0233333	89.3567	8.86888	1.92119e-96	2.14905e-92	yes	up		1995	hypothetical protein	ENOG4110F4M(S:Function unknown)	ENOG4110F4M(FAD binding domain-containing protein)				PF01565.23(FAD_binding_4:FAD binding domain); PF08031.12(BBE:Berberine and berberine like)	GO:0071949(molecular_function:FAD binding); GO:0016491(molecular_function:oxidoreductase activity)	XP_018388728.1(hypothetical protein CC77DRAFT_1059021 [Alternaria alternata])	sp|D4B1Z7|A2478_ARTBC(Uncharacterized FAD-linked oxidoreductase ARB_02478 OS=Arthroderma benhamiae (strain ATCC MYA-4681 / CBS 112371) OX=663331 GN=ARB_02478 PE=1 SV=1)
CC77DRAFT_404246	44	20	27	1830	2589	2082	1.82	0.81	1.13	67.41	102.68	80.85	1.25333	83.6467	5.93173	1.73761e-76	9.71844e-73	yes	up		1611	cinnamyl alcohol dehydrogenase	COG1064(S:Function unknown)	COG1064(Catalyzes the S-adenosylmethionine monomethyl esterification of trans-aconitate (By similarity))				PF08240.12(ADH_N:Alcohol dehydrogenase GroES-like domain); PF00107.26(ADH_zinc_N:Zinc-binding dehydrogenase); PF13602.6(ADH_zinc_N_2:Zinc-binding dehydrogenase)	GO:0008106(molecular_function:alcohol dehydrogenase (NADP+) activity); GO:0016616(molecular_function:oxidoreductase activity, acting on the CH-OH group of donors, NAD or NADP as acceptor); GO:0008270(molecular_function:zinc ion binding); GO:0006066(biological_process:alcohol metabolic process); GO:0016491(molecular_function:oxidoreductase activity); GO:0008270(molecular_function:zinc ion binding)	XP_018381292.1(cinnamyl alcohol dehydrogenase [Alternaria alternata])	sp|Q04894|ADH6_YEAST(NADP-dependent alcohol dehydrogenase 6 OS=Saccharomyces cerevisiae (strain ATCC 204508 / S288c) OX=559292 GN=ADH6 PE=1 SV=1)
CC77DRAFT_386711	375	182	207	6120	9598	10588	13.01	6.17	7.24	189.17	319.29	344.81	8.80667	284.423	5.02468	1.80852e-69	6.74337e-66	yes	up		1869	hypothetical protein	ENOG410XNQK(S:Function unknown)	ENOG410XNQK(Heterokaryon incompatibility protein (HET))	K08139	HXT	map04113(Meiosis - yeast)	PF00083.24(Sugar_tr:Sugar (and other) transporter); PF07690.16(MFS_1:Major Facilitator Superfamily)	GO:0022857(molecular_function:transmembrane transporter activity); GO:0008643(biological_process:carbohydrate transport); GO:0016021(cellular_component:integral component of membrane); GO:0022857(molecular_function:transmembrane transporter activity); GO:0016021(cellular_component:integral component of membrane)	XP_018382088.1(hypothetical protein CC77DRAFT_386711 [Alternaria alternata])	sp|P53387|KHT2_KLULC(Hexose transporter 2 OS=Kluyveromyces lactis OX=28985 GN=KHT2 PE=3 SV=1)
CC77DRAFT_1044227	133	133	139	3088	11217	12719	4.29	4.19	4.52	88.7	346.72	384.84	4.33333	273.42	5.60144	4.01555e-57	1.12295e-53	yes	up		1991	laccase-1 precursor	COG2132(S:Function unknown)	COG2132(-)				PF07731.14(Cu-oxidase_2:Multicopper oxidase); PF07732.15(Cu-oxidase_3:Multicopper oxidase); PF00394.22(Cu-oxidase:Multicopper oxidase)	GO:0005507(molecular_function:copper ion binding); GO:0016491(molecular_function:oxidoreductase activity)	XP_018380826.1(laccase-1 precursor [Alternaria alternata])	sp|Q96WM9|LAC2_BOTFU(Laccase-2 OS=Botryotinia fuckeliana OX=40559 GN=lcc2 PE=2 SV=1)
CC77DRAFT_920901	184	96	85	4710	4077	4482	60.87	31.48	29.35	1437.59	1358.6	1474.35	40.5667	1423.51	5.02573	6.38144e-50	1.42766e-46	yes	up		426	hypothetical protein	ENOG4111E4G(S:Function unknown); ENOG410YNB6(S:Function unknown)	ENOG4111E4G(-); ENOG410YNB6(-)						RYN16590.1(hypothetical protein AA0115_g12254 [Alternaria tenuissima])	sp|Q5ATP7|PHIA_EMENI(Cell wall protein phiA OS=Emericella nidulans (strain FGSC A4 / ATCC 38163 / CBS 112.46 / NRRL 194 / M139) OX=227321 GN=phiA PE=2 SV=1)
CC77DRAFT_1005101	77.78	61.16	70.51	867	849	886.46	1.78	1.43	1.21	18.11	18.43	19.76	1.47333	18.7667	3.68717	2.17276e-38	4.05076e-35	yes	up		747	hypothetical protein	ENOG41112DQ(S:Function unknown)	ENOG41112DQ(-)						XP_018390922.1(hypothetical protein CC77DRAFT_1005101 [Alternaria alternata])
CC77DRAFT_1044181	9962	3658	1161	3	18	16	667.16	239.95	78.74	0.18	1.16	1.01	328.617	0.783333	-6.1844	3.69735e-34	5.90837e-31	yes	down		1093	GroES-like protein	COG0604(S:Function unknown); ENOG410YV2S(S:Function unknown)	COG0604(Predicted coiled-coil protein (DUF2205)); ENOG410YV2S(-)				PF08240.12(ADH_N:Alcohol dehydrogenase GroES-like domain)	GO:0016491(molecular_function:oxidoreductase activity)	XP_018380754.1(GroES-like protein [Alternaria alternata])	sp|S0DQ98|FSR4_GIBF5(Trans-enoyl reductase fsr4 OS=Gibberella fujikuroi (strain CBS 195.34 / IMI 58289 / NRRL A-6831) OX=1279085 GN=fsr4 PE=2 SV=1)
CC77DRAFT_227615	1579	1065	1036	9188	9131	10685	66.41	43.82	43.99	344.62	368.74	422.5	51.4067	378.62	3.10093	1.98891e-32	2.78099e-29	yes	up		1587	heme peroxidase	COG0376(P:Inorganic ion transport and metabolism)	COG0376(Bifunctional enzyme with both catalase and broad- spectrum peroxidase activity (By similarity))	K00428	E1.11.1.5		PF00141.23(peroxidase:Peroxidase)	GO:0020037(molecular_function:heme binding); GO:0046872(molecular_function:metal ion binding); GO:0004601(molecular_function:peroxidase activity); GO:0006979(biological_process:response to oxidative stress)	XP_018383743.1(heme peroxidase [Alternaria alternata])	sp|Q4ING3|CCPR_GIBZE(Cytochrome c peroxidase, mitochondrial OS=Gibberella zeae (strain PH-1 / ATCC MYA-4620 / FGSC 9075 / NRRL 31084) OX=229533 GN=CCP1 PE=3 SV=1)
CC77DRAFT_1028714	934	787	746	47	94	74	62.4	51.5	50.47	2.81	6.06	4.67	54.79	4.51333	-3.1204	6.06864e-32	7.54264e-29	yes	down		1095	hypothetical protein	ENOG410Y44A(S:Function unknown)	ENOG410Y44A(-)						XP_018389151.1(hypothetical protein CC77DRAFT_1028714 [Alternaria alternata])
CC77DRAFT_1015422	94	84	81	420	464	729	12.1	10.62	10.64	48.73	58.22	89.81	11.12	65.5867	2.74142	4.17942e-30	4.6751e-27	yes	up		693	hypothetical protein	ENOG4111E4G(S:Function unknown); ENOG410YNB6(S:Function unknown)	ENOG4111E4G(-); ENOG410YNB6(-)						XP_018391513.1(hypothetical protein CC77DRAFT_1015422 [Alternaria alternata])	sp|Q5ATP7|PHIA_EMENI(Cell wall protein phiA OS=Emericella nidulans (strain FGSC A4 / ATCC 38163 / CBS 112.46 / NRRL 194 / M139) OX=227321 GN=phiA PE=2 SV=1)
CC77DRAFT_975252	63	31	34	431	411	709	1.92	0.93	1.05	11.72	12.03	20.31	1.3	14.6867	3.55264	3.87539e-29	3.94092e-26	yes	up		2088	sugar transporter	ENOG410XNQK(S:Function unknown)	ENOG410XNQK(-)				PF00083.24(Sugar_tr:Sugar (and other) transporter); PF07690.16(MFS_1:Major Facilitator Superfamily)	GO:0022857(molecular_function:transmembrane transporter activity); GO:0008643(biological_process:carbohydrate transport); GO:0016021(cellular_component:integral component of membrane); GO:0022857(molecular_function:transmembrane transporter activity); GO:0016021(cellular_component:integral component of membrane)	XP_018379825.1(sugar transporter [Alternaria alternata])	sp|P07921|LACP_KLULA(Lactose permease OS=Kluyveromyces lactis (strain ATCC 8585 / CBS 2359 / DSM 70799 / NBRC 1267 / NRRL Y-1140 / WM37) OX=284590 GN=LAC12 PE=3 SV=1)
CC77DRAFT_1025138	66	32	39	428	1678	2067	6.81	3.24	4.1	39.71	168.16	203.2	4.71667	137.023	4.41983	1.4199e-28	1.32358e-25	yes	up		800	hypothetical protein	ENOG410Y65F(S:Function unknown)	ENOG410Y65F(-)						XP_018380827.1(hypothetical protein CC77DRAFT_1025138 [Alternaria alternata])
CC77DRAFT_1014998	4443	3036	1270	58	96	57	361.74	242.3	104.9	4.23	7.56	4.4	236.313	5.39667	-4.416	5.42203e-28	4.66545e-25	yes	down		945	NAD(P)-binding protein	ENOG4111INC(S:Function unknown)	ENOG4111INC(NmrA-like family)				PF05368.13(NmrA:NmrA-like family); PF13460.6(NAD_binding_10:NAD(P)H-binding); PF01118.24(Semialdhyde_dh:Semialdehyde dehydrogenase, NAD binding domain)		XP_018378661.1(NAD(P)-binding protein [Alternaria alternata])	sp|Q8KU07|AZOB_XENAZ(NAD(P)H azoreductase OS=Xenophilus azovorans OX=151755 GN=azoB PE=1 SV=2)
CC77DRAFT_1012835	32	22	15	185	253	286	1.7	1.39	1	10.2	15.77	16.89	1.36333	14.2867	3.37012	1.78638e-27	1.42732e-24	yes	up		1590	benzoate 4-monooxygenase cytochrome P450	COG2124(K:Transcription)	COG2124(General factor that plays a role in the activation of archaeal genes transcribed by RNA polymerase. Binds specifically to the TATA box promoter element which lies close to the position of transcription initiation (By similarity))				PF00067.22(p450:Cytochrome P450)	GO:0020037(molecular_function:heme binding); GO:0005506(molecular_function:iron ion binding); GO:0004497(molecular_function:monooxygenase activity); GO:0016705(molecular_function:oxidoreductase activity, acting on paired donors, with incorporation or reduction of molecular oxygen); GO:0020037(molecular_function:heme binding); GO:0005506(molecular_function:iron ion binding); GO:0016705(molecular_f…	XP_018381096.1(benzoate 4-monooxygenase cytochrome P450 [Alternaria alternata])	sp|V5XZS6|AKT7_ALTAL(Cytochrome P450 monooxygenase AKT7 OS=Alternaria alternata OX=5599 GN=AKT7 PE=3 SV=1)
CC77DRAFT_279631	4.55	16.89	24.44	289.13	352.69	649.98	0.15	0.55	0.82	8.53	11.2	20.21	0.506667	13.3133	4.3064	1.51961e-26	1.13322e-23	yes	up		1945	hypothetical protein	ENOG41119DE(S:Function unknown)	ENOG41119DE(binding domain) protein)				PF00686.19(CBM_20:Starch binding domain); PF03067.15(LPMO_10:Lytic polysaccharide mono-oxygenase, cellulose-degrading)	GO:2001070(molecular_function:starch binding)	XP_018382552.1(hypothetical protein CC77DRAFT_279631 [Alternaria alternata])	sp|P36914|AMYG_ASPOR(Glucoamylase OS=Aspergillus oryzae (strain ATCC 42149 / RIB 40) OX=510516 GN=glaA PE=2 SV=2)
CC77DRAFT_945774	6654.06	6867.31	7688.39	29878.7	33657.2	37347.2	263.66	284.7	335.36	1161.66	1502.49	1570.94	294.573	1411.7	2.41117	1.20034e-25	8.39187e-23	yes	up		750	TBP-domain-containing protein	COG2101(K:Transcription)	COG2101(General factor that plays a role in the activation of archaeal genes transcribed by RNA polymerase. Binds specifically to the TATA box promoter element which lies close to the position of transcription initiation (By similarity))	K03120	TBP, tbp	map05166(Human T-cell leukemia virus 1 infection); map05165(Human papillomavirus infection); map05203(Viral carcinogenesis); map03022(Basal transcription factors); map05168(Herpes simplex infection); map05016(Huntington disease)	PF00352.21(TBP:Transcription factor TFIID (or TATA-binding protein, TBP))	GO:0003700(molecular_function:transcription factor activity, sequence-specific DNA binding); GO:0000979(molecular_function:RNA polymerase II core promoter sequence-specific DNA binding); GO:0000978(molecular_function:RNA polymerase II core promoter proximal region sequence-specific DNA binding); GO:0001016(molecular_function:RNA polymerase III regulatory region DNA binding); GO:0008134(molecular_…	RYO66746.1(TATA-box-binding protein [Alternaria tenuissima])	sp|Q12731|TBP_EMENI(TATA-box-binding protein OS=Emericella nidulans (strain FGSC A4 / ATCC 38163 / CBS 112.46 / NRRL 194 / M139) OX=227321 GN=tbpA PE=2 SV=1)
CC77DRAFT_331522	102.22	145.84	171.49	0	0	0	7.56	10.57	12.86	0	0	0	10.33	0	-5.42821	1.60023e-25	1.05295e-22	yes	down		1014	hypothetical protein								XP_018390923.1(hypothetical protein CC77DRAFT_331522 [Alternaria alternata])
CC77DRAFT_941148	234	189	302	2462	3095	12038	60.59	48.38	81.04	583.81	799.03	3062.92	63.3367	1481.92	4.05827	2.45951e-23	1.52845e-20	yes	up		474	major allergen Alt a 1 subunit	ENOG4111252(S:Function unknown)	ENOG4111252(-)				PF16541.5(AltA1:Alternaria alternata allergen 1)	GO:0005576(cellular_component:extracellular region)	XP_018383182.1(major allergen Alt a 1 subunit [Alternaria alternata])	sp|P79085|ALTA1_ALTAL(Major allergen Alt a 1 OS=Alternaria alternata OX=5599 GN=ALTA1 PE=1 SV=1)
CC77DRAFT_943021	78	78	61	672	548	597	2.75	2.69	2.17	21.09	18.51	19.74	2.53667	19.78	3.12072	9.00744e-23	5.30301e-20	yes	up		1845	choline dehydrogenase-like protein	COG2303(I:Lipid transport and metabolism)	COG2303(Carboxylesterase)				PF00732.19(GMC_oxred_N:GMC oxidoreductase); PF05199.13(GMC_oxred_C:GMC oxidoreductase); PF01266.24(DAO:FAD dependent oxidoreductase)	GO:0050660(molecular_function:flavin adenine dinucleotide binding); GO:0016614(molecular_function:oxidoreductase activity, acting on CH-OH group of donors)	XP_018382654.1(choline dehydrogenase-like protein [Alternaria alternata])	sp|Q5AUN2|XPTC_EMENI(Dehydrogenase xptC OS=Emericella nidulans (strain FGSC A4 / ATCC 38163 / CBS 112.46 / NRRL 194 / M139) OX=227321 GN=xptC PE=3 SV=1)
CC77DRAFT_924426	195	280	252	1113	1148	1844	39.57	56.04	52.66	205.5	230.15	363.77	49.4233	266.473	2.57093	1.09095e-21	6.10168e-19	yes	up		534	hypothetical protein	ENOG411122I(S:Function unknown)	ENOG411122I(-)					GO:0016787(molecular_function:hydrolase activity)	RYN62613.1(hypothetical protein AA0118_g5337 [Alternaria tenuissima])
CC77DRAFT_1020301	5640	2918	1280	49	146	113	405.95	205.77	93.36	3.16	10.14	7.69	235.027	6.99667	-4.05828	2.13782e-21	1.13875e-18	yes	down		1035	NAD(P)-binding protein	ENOG4111INC(S:Function unknown)	ENOG4111INC(NmrA-like family)				PF05368.13(NmrA:NmrA-like family)		XP_018386043.1(NAD(P)-binding protein [Alternaria alternata])
CC77DRAFT_1019984	29626	20271	21303	768876	423134	274057	2581.41	1731.91	1884.52	60086.3	35686.1	22662.1	2065.95	39478.2	4.06665	3.17777e-21	1.61575e-18	yes	up		900	30 kDa heat shock protein	ENOG4111YTA(O:Posttranslational modification, protein turnover, chaperones)	ENOG4111YTA(Heat shock protein)				PF00011.21(HSP20:Hsp20/alpha crystallin family); PF17886.1(ArsA_HSP20:HSP20-like domain found in ArsA)		XP_018386617.1(30 kDa heat shock protein [Alternaria alternata])	sp|P40920|HSP30_EMENI(30 kDa heat shock protein OS=Emericella nidulans (strain FGSC A4 / ATCC 38163 / CBS 112.46 / NRRL 194 / M139) OX=227321 GN=hsp30 PE=2 SV=1)
CC77DRAFT_999031	411.97	302.14	296.78	1737.25	1643.98	1871.65	19.63	14.44	14.38	75.39	76.71	85.43	16.15	79.1767	2.52897	3.488e-21	1.69638e-18	yes	up		669	hypothetical protein	ENOG4111BV2(S:Function unknown); ENOG4111RNB(S:Function unknown)	ENOG4111BV2(integral membrane protein); ENOG4111RNB(integral membrane protein)					GO:0016021(cellular_component:integral component of membrane)	XP_018380886.1(hypothetical protein CC77DRAFT_999031 [Alternaria alternata])
CC77DRAFT_1043108	9766	7685	3468	132	396	144	426.49	328.32	152.93	5.14	16.61	5.91	302.58	9.22	-3.991	9.6124e-21	4.48018e-18	yes	down		1538	alcohol dehydrogenase	COG0604(S:Function unknown)	COG0604(Chitin binding domain)				PF00107.26(ADH_zinc_N:Zinc-binding dehydrogenase); PF13602.6(ADH_zinc_N_2:Zinc-binding dehydrogenase); PF08240.12(ADH_N:Alcohol dehydrogenase GroES-like domain)	GO:0016491(molecular_function:oxidoreductase activity)	OWY51537.1(alcohol dehydrogenase [Alternaria alternata])	sp|O94564|YGD6_SCHPO(Zinc-type alcohol dehydrogenase-like protein C1773.06c OS=Schizosaccharomyces pombe (strain 972 / ATCC 24843) OX=284812 GN=SPBC1773.06c PE=3 SV=1)
CC77DRAFT_868309	239	244	259	887	930	1749	19.99	19.99	22	65.67	75.08	138.71	20.66	93.1533	2.35188	1.02057e-20	4.56644e-18	yes	up		924	Fcf1-domain-containing protein	COG1412(J:Translation, ribosomal structure and biogenesis)	COG1412(Catalyzes the interconversion of methylthioribose-1- phosphate (MTR-1-P) into methylthioribulose-1-phosphate (MTRu-1-P) (By similarity))	K14566	UTP24, FCF1	map03008(Ribosome biogenesis in eukaryotes)	PF04900.12(Fcf1:Fcf1); PF18477.1(PIN_9:PIN like domain)	GO:0032040(cellular_component:small-subunit processome); GO:0004521(molecular_function:endoribonuclease activity); GO:0000480(biological_process:endonucleolytic cleavage in 5'-ETS of tricistronic rRNA transcript (SSU-rRNA, 5.8S rRNA, LSU-rRNA)); GO:0000447(biological_process:endonucleolytic cleavage in ITS1 to separate SSU-rRNA from 5.8S rRNA and LSU-rRNA from tricistronic rRNA transcript (SSU-rR…	XP_018386750.1(Fcf1-domain-containing protein [Alternaria alternata])	sp|Q32PD0|FCF1_BOVIN(rRNA-processing protein FCF1 homolog OS=Bos taurus OX=9913 GN=FCF1 PE=2 SV=1)
CC77DRAFT_1056164	907.86	851.01	908.66	2174.56	2596.6	3738.68	14.52	16.27	14.71	36.71	48.44	58.41	15.1667	47.8533	1.84112	1.10126e-20	4.73796e-18	yes	up		3402	hypothetical protein	ENOG41125KV(S:Function unknown)	ENOG41125KV(-)					GO:0061630(molecular_function:ubiquitin protein ligase activity); GO:0006397(biological_process:mRNA processing)	XP_018391475.1(hypothetical protein CC77DRAFT_1056164 [Alternaria alternata])
CC77DRAFT_386758	60	51	48	268	290	310	7.27	5.74	5.74	26.79	31.2	32.68	6.25	30.2233	2.5654	3.19578e-20	1.324e-17	yes	up		562	hypothetical protein								XP_018382087.1(hypothetical protein CC77DRAFT_386758 [Alternaria alternata])
CC77DRAFT_175941	378	323	331	1249	1251	1555	21.18	17.71	18.75	62.51	67.46	82.14	19.2133	70.7033	2.15142	4.84525e-20	1.93568e-17	yes	up		1256	hypothetical protein	COG0413(H:Coenzyme transport and metabolism)	COG0413(Catalyzes the reversible reaction in which hydroxymethyl group from 5,10-methylenetetrahydrofolate is tranferred onto alpha-ketoisovalerate to form ketopantoate (By similarity))	K00606	panB	map00770(Pantothenate and CoA biosynthesis)	PF02548.15(Pantoate_transf:Ketopantoate hydroxymethyltransferase); PF13714.6(PEP_mutase:Phosphoenolpyruvate phosphomutase)	GO:0003864(molecular_function:3-methyl-2-oxobutanoate hydroxymethyltransferase activity); GO:0015940(biological_process:pantothenate biosynthetic process); GO:0003864(molecular_function:3-methyl-2-oxobutanoate hydroxymethyltransferase activity); GO:0008168(molecular_function:methyltransferase activity); GO:0015940(biological_process:pantothenate biosynthetic process)	XP_018384342.1(hypothetical protein CC77DRAFT_175941 [Alternaria alternata])	sp|Q9Y7B6|PANB_EMENI(3-methyl-2-oxobutanoate hydroxymethyltransferase OS=Emericella nidulans (strain FGSC A4 / ATCC 38163 / CBS 112.46 / NRRL 194 / M139) OX=227321 GN=panB PE=3 SV=1)
CC77DRAFT_1057360	655.8	632.31	892.77	8242.63	6869.47	5396.85	18.65	16.87	23.72	189.77	170.52	130.11	19.7467	163.467	3.23121	5.05706e-20	1.95063e-17	yes	up		2613	Bromodomain-containing protein	COG5076(S:Function unknown)	COG5076(WD repeat domain 43)	K11684	BDF1		PF00439.25(Bromodomain:Bromodomain); PF17035.5(BET:Bromodomain extra-terminal - transcription regulation)		XP_018391013.1(Bromodomain-containing protein [Alternaria alternata])	sp|Q5A4W8|BDF1_CANAL(Bromodomain-containing factor 1 OS=Candida albicans (strain SC5314 / ATCC MYA-2876) OX=237561 GN=BDF1 PE=1 SV=1)
CC77DRAFT_969706	48	49	43	865	612	425	1.95	1.94	1.78	31.43	23.82	16.21	1.89	23.82	3.61385	1.36273e-19	5.08118e-17	yes	up		1639	hypothetical protein	ENOG410YRKZ(S:Function unknown); COG2272(I:Lipid transport and metabolism)	ENOG410YRKZ(-); COG2272(Carboxylesterase)					GO:0016021(cellular_component:integral component of membrane)	XP_018382653.1(hypothetical protein CC77DRAFT_969706 [Alternaria alternata])
CC77DRAFT_660323	460	599	692	2717	2564	4891	14.57	18.54	22.08	76.6	77.84	145.32	18.3967	99.92	2.57459	4.8985e-19	1.76757e-16	yes	up		2073	PLP-dependent transferase	COG0161(T:Signal transduction mechanisms)	COG0161(CDC-like kinase)				PF00202.21(Aminotran_3:Aminotransferase class-III)	GO:0030170(molecular_function:pyridoxal phosphate binding); GO:0008483(molecular_function:transaminase activity)	XP_018389583.1(PLP-dependent transferase [Alternaria alternata])	sp|A0A098DDI1|FUSA3_GIBZE(Aminotransferase FGSG_17085 OS=Gibberella zeae (strain PH-1 / ATCC MYA-4620 / FGSC 9075 / NRRL 31084) OX=229533 GN=FGRAMPH1_01T09365 PE=3 SV=1)
CC77DRAFT_408666	332	393	209	16	34	33	10.25	11.86	6.51	0.44	1.01	0.96	9.54	0.803333	-2.99337	1.49378e-18	5.22169e-16	yes	down		2068	hypothetical protein	ENOG410Z2Y4(S:Function unknown)	ENOG410Z2Y4(-)					GO:0016021(cellular_component:integral component of membrane)	XP_018381391.1(hypothetical protein CC77DRAFT_408666 [Alternaria alternata])	sp|B1A0U5|HP1_ELSFA(Elsinochromes biosynthesis cluster protein HP1 OS=Elsinoe fawcettii OX=40997 GN=HP1 PE=2 SV=1)
CC77DRAFT_580585	324	316	193	904.63	1397.81	2270.86	14.51	13.85	8.7	36.13	60.16	95.61	12.3533	63.9667	2.48148	2.26047e-18	7.66232e-16	yes	up		1501	NmrA family protein	COG0702(G:Carbohydrate transport and metabolism); COG0702(M:Cell wall/membrane/envelope biogenesis)	COG0702(epimerase dehydratase); COG0702(epimerase dehydratase)				PF05368.13(NmrA:NmrA-like family); PF13460.6(NAD_binding_10:NAD(P)H-binding); PF01118.24(Semialdhyde_dh:Semialdehyde dehydrogenase, NAD binding domain); PF03435.18(Sacchrp_dh_NADP:Saccharopine dehydrogenase NADP binding domain); PF01370.21(Epimerase:NAD dependent epimerase/dehydratase family); PF02254.18(TrkA_N:TrkA-N domain); PF01073.19(3Beta_HSD:3-beta hydroxysteroid dehydrogenase/isomerase fam…		XP_018379519.1(NmrA family protein [Alternaria alternata])	sp|Q8KU07|AZOB_XENAZ(NAD(P)H azoreductase OS=Xenophilus azovorans OX=151755 GN=azoB PE=1 SV=2)
CC77DRAFT_1009865	2519.21	2199.37	1305.76	63.25	221.41	202.17	203.81	130.3	71.78	2.03	11.96	7.41	135.297	7.13333	-3.12029	2.87331e-18	9.45318e-16	yes	down		510	hypothetical protein	ENOG4111HN8(K:Transcription)	ENOG4111HN8(U6 snRNA-associated Sm-like protein)				PF04828.14(GFA:Glutathione-dependent formaldehyde-activating enzyme)	GO:0016846(molecular_function:carbon-sulfur lyase activity)	XP_018384797.1(hypothetical protein CC77DRAFT_1009865 [Alternaria alternata])
CC77DRAFT_978687	2080	1491	1331	7142	5943	10326	337.62	238.23	221.4	1049.59	946.33	1615.93	265.75	1203.95	2.37639	4.08333e-18	1.30503e-15	yes	up		603	Cupredoxin	ENOG4111X2W(S:Function unknown)	ENOG4111X2W(Allergenic cerato-platanin Asp F13)				PF00127.20(Copper-bind:Copper binding proteins, plastocyanin/azurin family)	GO:0005507(molecular_function:copper ion binding); GO:0009055(molecular_function:electron carrier activity)	XP_018391529.1(Cupredoxin [Alternaria alternata])	sp|D4B3I5|A3024_ARTBC(Extracellular serine-rich protein ARB_03024 OS=Arthroderma benhamiae (strain ATCC MYA-4681 / CBS 112371) OX=663331 GN=ARB_03024 PE=1 SV=1)
CC77DRAFT_930669	132	144	127	683	581	739	5.75	5.53	3.59	17.74	16.85	19.06	4.95667	17.8833	2.44253	5.28697e-18	1.64278e-15	yes	up		924	hypothetical protein	ENOG410YFRF(S:Function unknown); ENOG4110HCP(S:Function unknown)	ENOG410YFRF(Glycosyl hydrolase family 61); ENOG4110HCP(Glycosyl hydrolase family 61)				PF03443.14(Glyco_hydro_61:Glycosyl hydrolase family 61)		XP_018388959.1(hypothetical protein CC77DRAFT_930669 [Alternaria alternata])	sp|A1DBS6|EGLD_NEOFI(Probable endo-beta-1,4-glucanase D OS=Neosartorya fischeri (strain ATCC 1020 / DSM 3700 / CBS 544.65 / FGSC A1164 / JCM 1740 / NRRL 181 / WB 181) OX=331117 GN=eglD PE=3 SV=1)
CC77DRAFT_1060453	9334.14	19137	18932.8	148872	129785	135293	1340	2701.7	2778.9	19304.6	18216.9	18652	2273.53	18724.5	3.07173	1.51377e-17	4.57649e-15	yes	up		648	hypothetical protein	ENOG4112BC8(S:Function unknown)	ENOG4112BC8(Conserved hypothetical, protein)					GO:0016021(cellular_component:integral component of membrane); GO:0016787(molecular_function:hydrolase activity); GO:0016021(cellular_component:integral component of membrane)	XP_018387073.1(hypothetical protein CC77DRAFT_1060453 [Alternaria alternata])
CC77DRAFT_941074	62.18	65.94	56.7	0	0	0	8.23	8.58	7.66	0	0	0	8.15667	0	-4.56032	3.17175e-17	9.33664e-15	yes	down		681	hypothetical protein	ENOG411124J(S:Function unknown); ENOG410ZM1U(S:Function unknown)	ENOG411124J(Thioesterase superfamily); ENOG410ZM1U(Thioesterase superfamily)				PF03061.22(4HBT:Thioesterase superfamily)		XP_018383246.1(hypothetical protein CC77DRAFT_941074 [Alternaria alternata])
CC77DRAFT_570286	922	1290	505	68	81	92	39.04	53.44	21.59	2.57	3.29	3.66	38.0233	3.17333	-2.94621	3.45008e-17	9.89555e-15	yes	down		1578	hypothetical protein	ENOG41107RD(S:Function unknown)	ENOG41107RD(Conserved hypothetical, protein)						XP_018379735.1(hypothetical protein CC77DRAFT_570286 [Alternaria alternata])
CC77DRAFT_76456	375.8	308.85	278.37	752.72	1026.69	1665.47	14.4	11.22	11.13	5.18	5.83	8.62	12.25	6.54333	1.95432	6.29305e-17	1.75985e-14	yes	up		1662	3-keto-steroid reductase	ENOG410XPNE(I:Lipid transport and metabolism)	ENOG410XPNE(Hydroxysteroid (17-beta) dehydrogenase 7)	K09827	ERG27	map00100(Steroid biosynthesis)	PF00106.25(adh_short:short chain dehydrogenase)		XP_018386105.1(3-keto-steroid reductase [Alternaria alternata])	sp|O74732|ERG27_SCHPO(3-keto-steroid reductase OS=Schizosaccharomyces pombe (strain 972 / ATCC 24843) OX=284812 GN=erg27 PE=2 SV=1)
CC77DRAFT_784023	2905.63	2421.25	2437.66	5119.75	6551.74	7955.22	97.28	79.07	81.84	155.97	214.57	250.5	86.0633	207.013	1.5365	9.08976e-17	2.47995e-14	yes	up		1846	ATP-citrate synthase (ATP-citrate (pro-S-)-lyase)	COG0045(S:Function unknown)	COG0045(Conserved hypothetical, protein)	K01648	ACLY	map00020(Citrate cycle (TCA cycle)); map00720(Carbon fixation pathways in prokaryotes)	PF16114.5(Citrate_bind:ATP citrate lyase citrate-binding); PF08442.10(ATP-grasp_2:ATP-grasp domain)	GO:0016829(molecular_function:lyase activity)	XP_018387542.1(ATP-citrate synthase (ATP-citrate (pro-S-)-lyase) [Alternaria alternata])	sp|O13907|ACL2_SCHPO(Probable ATP-citrate synthase subunit 2 OS=Schizosaccharomyces pombe (strain 972 / ATCC 24843) OX=284812 GN=SPAC22A12.16 PE=1 SV=1)
CC77DRAFT_926574	108	101	120	891	752	621	2.58	2.11	2.68	22.08	19.66	16.28	2.45667	19.34	2.83924	9.54216e-17	2.5414e-14	yes	up		1062	hypothetical protein	ENOG411129S(S:Function unknown)	ENOG411129S(-)						XP_018390415.1(hypothetical protein CC77DRAFT_926574 [Alternaria alternata])
CC77DRAFT_741026	31	33	19	160	417	1325	1.13	1.18	0.7	5.21	14.56	45.49	1.00333	21.7533	3.75597	1.8069e-16	4.70047e-14	yes	up		1785	MFS general substrate transporter	COG0477(S:Function unknown)	COG0477(-)				PF07690.16(MFS_1:Major Facilitator Superfamily); PF00083.24(Sugar_tr:Sugar (and other) transporter)	GO:0055085(biological_process:transmembrane transport); GO:0016021(cellular_component:integral component of membrane)	XP_018388015.1(MFS general substrate transporter [Alternaria alternata])	sp|C5H884|RADE_CHACV(Efflux pump radE OS=Chaetomium chiversii OX=155873 GN=radE PE=3 SV=1)
CC77DRAFT_829641	7802.6	14692.8	15151.2	98409.9	87320.8	90609.7	100.35	184.33	196.13	1109.95	1059.22	1074.56	160.27	1081.24	2.86524	2.74259e-16	6.81746e-14	yes	up		977	Phox-like protein	ENOG4111T1H(S:Function unknown)	ENOG4111T1H(PX domain-containing protein)				PF00787.24(PX:PX domain)	GO:0032266(molecular_function:phosphatidylinositol-3-phosphate binding); GO:0032266(molecular_function:phosphatidylinositol-3-phosphate binding); GO:0016573(biological_process:histone acetylation); GO:0033255(cellular_component:SAS acetyltransferase complex)	XP_018387074.1(Phox-like protein [Alternaria alternata])
CC77DRAFT_389535	315	106	160	1129	1781	1513	21.83	7.2	11.23	70.01	119.08	99.13	13.42	96.0733	2.8966	2.73679e-16	6.81746e-14	yes	up		1065	hypothetical protein	ENOG4110X96(S:Function unknown)	ENOG4110X96(-)						XP_018381573.1(hypothetical protein CC77DRAFT_389535 [Alternaria alternata])
CC77DRAFT_1001289	119	116	91	371	383	785	8.25	7.87	6.39	23.01	25.61	51.43	7.50333	33.35	2.29437	3.68002e-16	8.94885e-14	yes	up		1065	GroES-like protein						PF00107.26(ADH_zinc_N:Zinc-binding dehydrogenase)	GO:0055114(biological_process:oxidation-reduction process); GO:0016491(molecular_function:oxidoreductase activity)	XP_018379826.1(GroES-like protein [Alternaria alternata])	sp|A7XRY6|TDIC_EMENI(Probable NADPH-dependent quinone reductase tdiC OS=Emericella nidulans (strain FGSC A4 / ATCC 38163 / CBS 112.46 / NRRL 194 / M139) OX=227321 GN=tdiC PE=2 SV=1)
CC77DRAFT_646617	225	152	152	931	996	811	11.31	7.48	7.72	41.78	48.15	38.4	8.83667	42.7767	2.49676	4.46107e-16	1.06173e-13	yes	up		1370	hypothetical protein	ENOG4111CT1(S:Function unknown)	ENOG4111CT1(-)					GO:0016021(cellular_component:integral component of membrane)	XP_018389506.1(hypothetical protein CC77DRAFT_646617 [Alternaria alternata])
CC77DRAFT_1019074	5005	3851	3929	8189	10699	14789	133.82	100.64	105.85	194.89	273.92	370.58	113.437	279.797	1.57442	5.87177e-16	1.36837e-13	yes	up		2348	MFS general substrate transporter	COG0477(S:Function unknown)	COG0477(Arrestin (or S-antigen), N-terminal domain)				PF07690.16(MFS_1:Major Facilitator Superfamily)	GO:0042910(molecular_function:xenobiotic transporter activity); GO:0006855(biological_process:drug transmembrane transport); GO:0000329(cellular_component:fungal-type vacuole membrane); GO:0005887(cellular_component:integral component of plasma membrane); GO:0055085(biological_process:transmembrane transport); GO:0016021(cellular_component:integral component of membrane)	XP_018387490.1(MFS general substrate transporter [Alternaria alternata])	sp|Q4WS70|MDRA_ASPFU(Major facilitator superfamily multidrug transporter mdrA OS=Neosartorya fumigata (strain ATCC MYA-4609 / Af293 / CBS 101355 / FGSC A1100) OX=330879 GN=mdrA PE=2 SV=1)
CC77DRAFT_1094977	49.6	44.12	36.23	807.7	353.49	415.63	1.08	0.94	0.8	15.71	8.58	12.05	0.94	12.1133	3.40951	9.87947e-16	2.25534e-13	yes	up		2814	hypothetical protein	ENOG4111VI6(S:Function unknown)	ENOG4111VI6(-)					GO:0004386(molecular_function:helicase activity)	XP_018385498.1(hypothetical protein CC77DRAFT_1094977 [Alternaria alternata])
CC77DRAFT_545549	1272.93	4145.03	3995.03	166.42	231.97	192.51	14.68	46.02	46.05	1.71	2.6	2.13	35.5833	2.14667	-3.26024	1.35375e-15	3.02861e-13	yes	down		4938	ketoacyl-synt-domain-containing protein	ENOG410XNPJ(S:Function unknown); COG3321(Q:Secondary metabolites biosynthesis, transport and catabolism)	ENOG410XNPJ(FAD binding domain); COG3321(synthase)	K15415	MDPG		PF00109.26(ketoacyl-synt:Beta-ketoacyl synthase, N-terminal domain); PF00698.21(Acyl_transf_1:Acyl transferase domain); PF02801.22(Ketoacyl-synt_C:Beta-ketoacyl synthase, C-terminal domain); PF00550.25(PP-binding:Phosphopantetheine attachment site); PF14765.6(PS-DH:Polyketide synthase dehydratase); PF16197.5(KAsynt_C_assoc:Ketoacyl-synthetase C-terminal extension); PF00108.23(Thiolase_N:Thiolase,…	GO:0016740(molecular_function:transferase activity); GO:0016746(molecular_function:transferase activity, transferring acyl groups)	RYN84545.1(Non-reducing polyketide synthase [Alternaria alternata])	sp|A0A0H4ADX3|PKS19_PHANO(Non-reducing polyketide synthase PKS19 OS=Phaeosphaeria nodorum (strain SN15 / ATCC MYA-4574 / FGSC 10173) OX=321614 PE=2 SV=1)
CC77DRAFT_749050	75.83	85.21	66.88	246.77	260.18	376.32	1.83	2.77	1.76	5.64	7.89	10.88	2.12	8.13667	2.07968	1.73717e-15	3.8102e-13	yes	up		1640	hypothetical protein	ENOG410XP1P(S:Function unknown)	ENOG410XP1P(-)					GO:0016021(cellular_component:integral component of membrane)	XP_018388266.1(hypothetical protein CC77DRAFT_749050 [Alternaria alternata])
CC77DRAFT_1061430	84	100	86	222	325	390	12.54	14.69	13.14	29.96	47.49	55.99	13.4567	44.48	1.92311	2.77232e-15	5.96368e-13	yes	up		633	hypothetical protein	ENOG41120FR(S:Function unknown)	ENOG41120FR(Conserved hypothetical, protein)	K09702	K09702		PF07081.11(DUF1349:Protein of unknown function (DUF1349))	GO:0004497(molecular_function:monooxygenase activity)	XP_018386289.1(hypothetical protein CC77DRAFT_1061430 [Alternaria alternata])	sp|Q5AW46|Y7484_EMENI(Uncharacterized protein AN7484 OS=Emericella nidulans (strain FGSC A4 / ATCC 38163 / CBS 112.46 / NRRL 194 / M139) OX=227321 GN=AN7484 PE=1 SV=1)
CC77DRAFT_1017328	5829	4228	3907	18548	17189	19378	303.99	215.81	205.96	863.73	862.26	952.1	241.92	892.697	2.15457	2.84244e-15	5.99915e-13	yes	up		1330	hypothetical protein	ENOG4111E4G(S:Function unknown)	ENOG4111E4G(-)						XP_018389093.1(hypothetical protein CC77DRAFT_1017328 [Alternaria alternata])	sp|B0Y004|PHIA_ASPFC(Cell wall protein phiA OS=Neosartorya fumigata (strain CEA10 / CBS 144.89 / FGSC A1163) OX=451804 GN=phiA PE=3 SV=1)
CC77DRAFT_687369	561	336	285	1534	2079	1796	26.2	15.35	13.44	63.92	93.3	78.93	18.33	78.7167	2.31499	7.33976e-15	1.52042e-12	yes	up		1455	aldolase	COG0329(S:Function unknown)	COG0329(Rossmann fold oxidoreductase)	K18103	GAAC, LGA1	map00040(Pentose and glucuronate interconversions)	PF00701.22(DHDPS:Dihydrodipicolinate synthetase family)	GO:0016829(molecular_function:lyase activity)	XP_018388474.1(aldolase [Alternaria alternata])	sp|A8DRH7|LGA1_ASPNG(L-threo-3-deoxy-hexylosonate aldolase OS=Aspergillus niger OX=5061 GN=gaaC PE=3 SV=1)
CC77DRAFT_843724	0	0	0	57.99	77.85	28.07	0	0	0	2.54	3.68	1.3	0	2.50667	4.37399	7.62139e-15	1.55005e-12	yes	up		1396	protein prenylyltransferase	COG5536(S:Function unknown)	COG5536(mitochondrion organization)	K05955	FNTA	map00900(Terpenoid backbone biosynthesis)	PF01239.22(PPTA:Protein prenyltransferase alpha subunit repeat)	GO:0017111(molecular_function:nucleoside-triphosphatase activity); GO:0008318(molecular_function:protein prenyltransferase activity); GO:0018342(biological_process:protein prenylation); GO:0008318(molecular_function:protein prenyltransferase activity); GO:0018342(biological_process:protein prenylation); GO:0004662(molecular_function:CAAX-protein geranylgeranyltransferase activity); GO:0004660(mol…	XP_018386375.1(protein prenylyltransferase [Alternaria alternata])	sp|Q9Y765|FNTA_CANAX(Protein farnesyltransferase/geranylgeranyltransferase type-1 subunit alpha OS=Candida albicans OX=5476 GN=RAM2 PE=1 SV=1)
CC77DRAFT_360593	5028	3389	3072	11891	12155	15697	186.92	125.58	113.73	393.48	435.57	553.33	142.077	460.793	1.96253	1.5395e-14	3.0212e-12	yes	up		1798	hypothetical protein	ENOG410YKJX(S:Function unknown)	ENOG410YKJX(-)						XP_018382332.1(hypothetical protein CC77DRAFT_360593 [Alternaria alternata])
CC77DRAFT_71629	274	534	482	3958	2222	3953	8.42	16.05	14.94	108.35	65.45	113.98	13.1367	95.9267	2.89966	1.51824e-14	3.0212e-12	yes	up		2076	MFS general substrate transporter	ENOG410XRRJ(S:Function unknown)	ENOG410XRRJ(Conserved hypothetical, protein)				PF07690.16(MFS_1:Major Facilitator Superfamily); PF06691.11(DUF1189:Protein of unknown function (DUF1189))	GO:0016021(cellular_component:integral component of membrane); GO:0022857(molecular_function:transmembrane transporter activity); GO:0016021(cellular_component:integral component of membrane); GO:0055085(biological_process:transmembrane transport); GO:0016021(cellular_component:integral component of membrane)	XP_018386024.1(MFS general substrate transporter [Alternaria alternata])	sp|B2KWH5|MFS1_AJECA(MFS siderochrome iron transporter 1 OS=Ajellomyces capsulatus OX=5037 GN=MFS1 PE=2 SV=1)
CC77DRAFT_943098	4858	3717.51	3462.07	11110.5	11726.7	13811	172.26	132.42	128.06	363.35	414.44	477.41	144.247	418.4	1.80292	1.70104e-14	3.28065e-12	yes	up		1611	hypothetical protein	ENOG4111VMR(S:Function unknown)	ENOG4111VMR(-)					GO:0016746(molecular_function:transferase activity, transferring acyl groups)	XP_018382329.1(hypothetical protein CC77DRAFT_943098 [Alternaria alternata])
CC77DRAFT_1023425	78	113	131	411	494	537	5.71	8.1	9.72	26.94	34.91	37.2	7.84333	33.0167	2.2489	2.66571e-14	5.054e-12	yes	up		1022	hypothetical protein	ENOG410YIJ2(S:Function unknown)	ENOG410YIJ2(-)						XP_018382700.1(hypothetical protein CC77DRAFT_1023425 [Alternaria alternata])
CC77DRAFT_1034316	7221	4217	2261	16	198	35	509.88	291.72	161.75	1.01	13.49	2.34	321.117	5.61333	-4.00638	3.95139e-14	7.3667e-12	yes	down		1050	NAD(P)-binding protein	ENOG410YCJM(S:Function unknown)	ENOG410YCJM(NAD dependent epimerase/dehydratase family)				PF01370.21(Epimerase:NAD dependent epimerase/dehydratase family); PF13460.6(NAD_binding_10:NAD(P)H-binding)	GO:0003824(molecular_function:catalytic activity); GO:0050662(molecular_function:coenzyme binding)	XP_018381693.1(NAD(P)-binding protein [Alternaria alternata])
CC77DRAFT_639688	648.59	707.96	904.16	1837.09	2353.53	3900.19	16.46	17.56	23.12	41.49	57.18	92.73	19.0467	63.8	1.92663	9.43629e-14	1.7304e-11	yes	up		2460	ARM repeat-containing protein	ENOG410YSWC(J:Translation, ribosomal structure and biogenesis)	ENOG410YSWC(RNA-binding nucleolar protein required for pre-rRNA processing. Involved in production of 18S rRNA and assembly of small ribosomal subunit (By similarity))	K14790	NOP9			GO:0003723(molecular_function:RNA binding); GO:0006364(biological_process:rRNA processing); GO:0005730(cellular_component:nucleolus); GO:0003723(molecular_function:RNA binding); GO:0016831(molecular_function:carboxy-lyase activity); GO:0030170(molecular_function:pyridoxal phosphate binding); GO:0003723(molecular_function:RNA binding); GO:0019752(biological_process:carboxylic acid metabolic proces…	XP_018389372.1(ARM repeat-containing protein [Alternaria alternata])	sp|B2W8X8|NOP9_PYRTR(Nucleolar protein 9 OS=Pyrenophora tritici-repentis (strain Pt-1C-BFP) OX=426418 GN=nop9 PE=3 SV=1)
CC77DRAFT_389913	717	613	840	81	181	161	32.85	27.48	38.87	3.31	7.97	6.94	33.0667	6.07333	-2.03251	4.41034e-13	7.95711e-11	yes	down		1478	hypothetical protein	COG3673(Q:Secondary metabolites biosynthesis, transport and catabolism)	COG3673(Cytochrome p450)				PF09994.9(DUF2235:Uncharacterized alpha/beta hydrolase domain (DUF2235))		XP_018381589.1(hypothetical protein CC77DRAFT_389913 [Alternaria alternata])	sp|P39992|YEC3_YEAST(Uncharacterized protein YEL023C OS=Saccharomyces cerevisiae (strain ATCC 204508 / S288c) OX=559292 GN=YEL023C PE=4 SV=1)
CC77DRAFT_939415	6833.15	15156.1	13099.4	1026.73	1392.47	761.8	289.84	629.98	565.56	32.99	51.34	25.26	495.127	36.53	-2.80385	4.74057e-13	8.41714e-11	yes	down		1386	putative MFS transporter	COG0477(K:Transcription); ENOG410YAPS(G:Carbohydrate transport and metabolism)	COG0477(Fungal_trans); ENOG410YAPS(Sugar (and other) transporter)				PF07690.16(MFS_1:Major Facilitator Superfamily); PF00083.24(Sugar_tr:Sugar (and other) transporter); PF06609.13(TRI12:Fungal trichothecene efflux pump (TRI12))	GO:0055085(biological_process:transmembrane transport); GO:0016021(cellular_component:integral component of membrane)	XP_018384355.1(putative MFS transporter [Alternaria alternata])	sp|A0A0E4AZP4|FSA7_FUSSF(MFS transporter fsa7 OS=Fusarium sp. (strain FN080326) OX=1608308 GN=fsa7 PE=3 SV=1)
CC77DRAFT_925277	76	94	103	1	10	7	5.65	5.91	6.27	0.05	0.7	0.45	5.94333	0.4	-3.1301	7.72189e-13	1.34964e-10	yes	down		876	glycoside hydrolase/deacetylase						PF01522.21(Polysacc_deac_1:Polysaccharide deacetylase); PF10096.9(DUF2334:Uncharacterized protein conserved in bacteria (DUF2334)); PF03065.15(Glyco_hydro_57:Glycosyl hydrolase family 57); PF09960.9(DUF2194:Uncharacterised protein conserved in bacteria (DUF2194))	GO:0016810(molecular_function:hydrolase activity, acting on carbon-nitrogen (but not peptide) bonds); GO:0005975(biological_process:carbohydrate metabolic process)	XP_018391583.1(glycoside hydrolase/deacetylase [Alternaria alternata])	sp|B5ZA76|PGDAE_HELPG(Peptidoglycan deacetylase OS=Helicobacter pylori (strain G27) OX=563041 GN=pgdA PE=1 SV=1)
CC77DRAFT_156361	302.68	389.79	274.43	1565.8	1325.45	1353.44	19.41	24.48	17.81	89.79	81.93	81.97	20.5667	84.5633	2.25886	9.53792e-13	1.6414e-10	yes	up		1130	hypothetical protein	ENOG4111XUW(S:Function unknown)	ENOG4111XUW(-)					GO:0016021(cellular_component:integral component of membrane)	XP_018384712.1(hypothetical protein CC77DRAFT_156361 [Alternaria alternata])
CC77DRAFT_735589	34	11	7	176	150	200	1.72	0.54	0.36	7.95	7.3	9.53	0.873333	8.26	3.07889	1.21362e-12	2.05691e-10	yes	up		1363	hypothetical protein	ENOG4110HCP(S:Function unknown)	ENOG4110HCP(endoglucanase)				PF03443.14(Glyco_hydro_61:Glycosyl hydrolase family 61); PF00734.18(CBM_1:Fungal cellulose binding domain)	GO:0030248(molecular_function:cellulose binding); GO:0005975(biological_process:carbohydrate metabolic process); GO:0005576(cellular_component:extracellular region)	XP_018388001.1(hypothetical protein CC77DRAFT_735589 [Alternaria alternata])	sp|A1C4H2|EGLD_ASPCL(Probable endo-beta-1,4-glucanase D OS=Aspergillus clavatus (strain ATCC 1007 / CBS 513.65 / DSM 816 / NCTC 3887 / NRRL 1) OX=344612 GN=eglD PE=3 SV=1)
CC77DRAFT_1035652	65	47	37	176	229	210	1.62	1.12	0.85	3.59	5.1	4.89	1.19667	4.52667	2.15748	1.26187e-12	2.10677e-10	yes	up		1263	chitin binding protein	COG0726(O:Posttranslational modification, protein turnover, chaperones)	COG0726(centromere protein C 1)				PF01522.21(Polysacc_deac_1:Polysaccharide deacetylase); PF00187.19(Chitin_bind_1:Chitin recognition protein)	GO:0008061(molecular_function:chitin binding); GO:0016810(molecular_function:hydrolase activity, acting on carbon-nitrogen (but not peptide) bonds); GO:0005975(biological_process:carbohydrate metabolic process)	XP_018379854.1(chitin binding protein [Alternaria alternata])	sp|D4B5F9|PGDA_ARTBC(Probable peptidoglycan-N-acetylglucosamine deacetylase ARB_03699 OS=Arthroderma benhamiae (strain ATCC MYA-4681 / CBS 112371) OX=663331 GN=ARB_03699 PE=1 SV=2)
CC77DRAFT_1090830	28	34	35	91	147	166	2.95	3.51	3.75	8.6	15.01	16.63	3.40333	13.4133	2.11726	1.31498e-12	2.16314e-10	yes	up		790	hypothetical protein	ENOG4112A88(S:Function unknown)	ENOG4112A88(-)					GO:0004497(molecular_function:monooxygenase activity)	RMZ74699.1(transcription factor [Pyrenophora seminiperda CCB06])
CC77DRAFT_1009481	198	117	117	520	671	548	11.64	6.73	6.96	27.32	37.99	30.4	8.44333	31.9033	2.14441	1.3604e-12	2.20542e-10	yes	up		1209	barwin-like endoglucanase	COG4305(G:Carbohydrate transport and metabolism)	COG4305(rare lipoprotein a)	K20628	exlX		PF03330.18(DPBB_1:Lytic transglycolase)		XP_018385185.1(barwin-like endoglucanase [Alternaria alternata])	sp|Q7KWS2|EXPL3_DICDI(Expansin-like protein 3 OS=Dictyostelium discoideum OX=44689 GN=expl3 PE=2 SV=1)
CC77DRAFT_926396	26289	75180	58550	2007	6741	5727	1083.67	3031.32	2436.27	73.77	266.76	221.91	2183.75	187.48	-2.88069	1.92706e-12	3.07944e-10	yes	down		1614	isocitrate lyase and phosphorylmutase	COG2224(S:Function unknown)	COG2224(-)	K01637	E4.1.3.1, aceA	map00630(Glyoxylate and dicarboxylate metabolism)	PF00463.21(ICL:Isocitrate lyase family); PF13714.6(PEP_mutase:Phosphoenolpyruvate phosphomutase)	GO:0004451(molecular_function:isocitrate lyase activity); GO:0046872(molecular_function:metal ion binding); GO:0019752(biological_process:carboxylic acid metabolic process)	XP_018390482.1(isocitrate lyase and phosphorylmutase [Alternaria alternata])	sp|Q86ZF1|ACEA_LEPMC(Isocitrate lyase OS=Leptosphaeria maculans OX=5022 GN=ICL1 PE=2 SV=1)
CC77DRAFT_1003543	165	95	70	323	572	1049	12.05	6.91	5.2	21.37	40.56	72.37	8.05333	44.7667	2.46844	1.99894e-12	3.11742e-10	yes	up		1002	NmrA-like family protein	ENOG410ZQHN(G:Carbohydrate transport and metabolism); ENOG410ZK5P(S:Function unknown)	ENOG410ZQHN(Pantothenate transporter); ENOG410ZK5P(-)				PF05368.13(NmrA:NmrA-like family); PF13460.6(NAD_binding_10:NAD(P)H-binding); PF08659.10(KR:KR domain)		XP_018378761.1(NmrA-like family protein [Alternaria alternata])	sp|E9F8M1|SWNN_METRA(Oxidoreductase swnN OS=Metarhizium robertsii (strain ARSEF 23 / ATCC MYA-3075) OX=655844 GN=swnN PE=3 SV=1)
CC77DRAFT_1022943	9886	22227	12372	997	1932	2964	378.73	832.77	478.26	34.05	71.02	106.67	563.253	70.58	-2.50918	2.00656e-12	3.11742e-10	yes	down		1717	oxalate decarboxylase oxdD	COG2140(S:Function unknown)	COG2140(Protein of unknown function (DUF1275))				PF00190.22(Cupin_1:Cupin); PF07883.11(Cupin_2:Cupin domain); PF05899.12(Cupin_3:Protein of unknown function (DUF861)); PF02311.19(AraC_binding:AraC-like ligand binding domain)	GO:0045735(molecular_function:nutrient reservoir activity); GO:0033609(biological_process:oxalate metabolic process)	XP_018382838.1(oxalate decarboxylase oxdD [Alternaria alternata])	sp|O34714|OXDC_BACSU(Oxalate decarboxylase OxdC OS=Bacillus subtilis (strain 168) OX=224308 GN=oxdC PE=1 SV=1)
CC77DRAFT_1020276	421	474	436	1333	1106	1971	17.95	19.77	18.77	50.69	45.28	79.02	18.83	58.33	1.86579	2.70398e-12	4.14339e-10	yes	up		1569	rhizobactin siderophore biosynthesis protein rhbE	COG3486(S:Function unknown)	COG3486(Acetyltransferase (GNAT) family)	K10531	pvdA, SIDA		PF13434.6(K_oxygenase:L-lysine 6-monooxygenase (NADPH-requiring))		XP_018386016.1(rhizobactin siderophore biosynthesis protein rhbE [Alternaria alternata])	sp|N4WYI1|SIDA2_COCH4(L-ornithine N(5)-monooxygenase OS=Cochliobolus heterostrophus (strain C4 / ATCC 48331 / race T) OX=665024 GN=SIDA2 PE=2 SV=1)
CC77DRAFT_1090174	553	246	181	17	40	24	26.4	11.49	8.73	0.72	1.84	1.08	15.54	1.21333	-2.86765	4.61532e-12	6.97662e-10	yes	down		1429	hypothetical protein	ENOG410YHVJ(S:Function unknown); ENOG41116E2(S:Function unknown)	ENOG410YHVJ(-); ENOG41116E2(-)					GO:0016021(cellular_component:integral component of membrane)	XP_018391676.1(hypothetical protein CC77DRAFT_1090174 [Alternaria alternata])
CC77DRAFT_937493	319.76	196	236.3	3806.6	2875.34	1022.82	289.84	177.9	230.34	3307.61	2751.25	970.62	232.693	2343.16	3.12776	6.21712e-12	9.27263e-10	yes	up		303	hypothetical protein	ENOG41111ZD(S:Function unknown)	ENOG41111ZD(-)						XP_018385402.1(hypothetical protein CC77DRAFT_937493 [Alternaria alternata])
CC77DRAFT_1037030	27392	19293	20188	256398	130486	107529	702.4	486.64	523.32	5854.51	3224.47	2608.94	570.787	3895.97	2.84386	9.34385e-12	1.37527e-09	yes	up		2578	heat shock protein 90	COG0326(O:Posttranslational modification, protein turnover, chaperones)	COG0326(Molecular chaperone. Has ATPase activity (By similarity))	K04079	HSP90A, htpG	map05215(Prostate cancer); map04657(IL-17 signaling pathway); map05200(Pathways in cancer); map04217(Necroptosis); map04659(Th17 cell differentiation); map04151(PI3K-Akt signaling pathway); map04612(Antigen processing and presentation); map04621(NOD-like receptor signaling pathway); map04626(Plant-pathogen interaction); map05418(Fluid shear stress and atherosclerosis); map04914(Progesterone-media…	PF00183.18(HSP90:Hsp90 protein); PF02518.26(HATPase_c:Histidine kinase-, DNA gyrase B-, and HSP90-like ATPase); PF13589.6(HATPase_c_3:Histidine kinase-, DNA gyrase B-, and HSP90-like ATPase)	GO:0005524(molecular_function:ATP binding); GO:0051082(molecular_function:unfolded protein binding); GO:0006457(biological_process:protein folding)	RYN20390.1(heat shock protein 90 [Alternaria tenuissima])	sp|P40292|HSP90_ASPFU(Heat shock protein 90 OS=Neosartorya fumigata (strain ATCC MYA-4609 / Af293 / CBS 101355 / FGSC A1100) OX=330879 GN=hsp90 PE=1 SV=3)
CC77DRAFT_1015315	448.96	346.27	271.37	29.12	81.26	59.21	6.24	4.7	3.79	0.36	1.08	0.77	4.91	0.736667	-2.24104	1.13537e-11	1.64938e-09	yes	down		1878	cytochrome P450 monooxygenase-like protein	COG2124(S:Function unknown)	COG2124(-)				PF00067.22(p450:Cytochrome P450)	GO:0020037(molecular_function:heme binding); GO:0005506(molecular_function:iron ion binding); GO:0004497(molecular_function:monooxygenase activity); GO:0016705(molecular_function:oxidoreductase activity, acting on paired donors, with incorporation or reduction of molecular oxygen); GO:0020037(molecular_function:heme binding); GO:0005506(molecular_function:iron ion binding); GO:0016705(molecular_f…	XP_018391400.1(cytochrome P450 monooxygenase-like protein [Alternaria alternata])	sp|E5AE41|P450_LEPMJ(Phomenoic acid biosynthesis cluster cytochrome P450 monooxygenase OS=Leptosphaeria maculans (strain JN3 / isolate v23.1.3 / race Av1-4-5-6-7-8) OX=985895 GN=P450 PE=2 SV=1)
CC77DRAFT_937893	68.79	334.63	172.24	7.75	4.59	12.83	14.43	69.25	37.23	1.48	0.95	2.62	40.3033	1.68333	-3.32401	1.3364e-11	1.91654e-09	yes	down		525	hypothetical protein	ENOG4111HN8(K:Transcription)	ENOG4111HN8(U6 snRNA-associated Sm-like protein)				PF04828.14(GFA:Glutathione-dependent formaldehyde-activating enzyme)	GO:0016846(molecular_function:carbon-sulfur lyase activity)	RYN56406.1(hypothetical protein AA0118_g8230 [Alternaria tenuissima])
CC77DRAFT_1028551	2642	2774.84	2906.26	283.48	584.34	250.35	73.93	102.02	113.81	5.91	13.94	4.3	96.5867	8.05	-2.37712	1.59489e-11	2.25828e-09	yes	down		1029	S-adenosyl-L-methionine-dependent methyltransferase	ENOG410XS7T(S:Function unknown)	ENOG410XS7T(FAD binding domain)				PF00891.18(Methyltransf_2:O-methyltransferase domain); PF16864.5(Dimerisation2:Dimerisation domain)	GO:0003677(molecular_function:DNA binding); GO:0008171(molecular_function:O-methyltransferase activity); GO:0008171(molecular_function:O-methyltransferase activity)	XP_018390238.1(S-adenosyl-L-methionine-dependent methyltransferase [Alternaria alternata])	sp|Q9UQY0|AFLO_ASPPU(Demethylsterigmatocystin 6-O-methyltransferase OS=Aspergillus parasiticus (strain ATCC 56775 / NRRL 5862 / SRRC 143 / SU-1) OX=1403190 GN=aflO PE=1 SV=2)
CC77DRAFT_1082022	15964.5	23115.6	6397.37	531.67	1539.8	399.52	337.94	452.72	115.21	6.81	25.18	5.2	301.957	12.3967	-3.17238	1.84784e-11	2.58374e-09	yes	down		2067	MFS general substrate transporter	COG0477(S:Function unknown)	COG0477(Heterokaryon incompatibility protein (HET))				PF07690.16(MFS_1:Major Facilitator Superfamily)	GO:0055085(biological_process:transmembrane transport); GO:0016021(cellular_component:integral component of membrane)	XP_018390299.1(MFS general substrate transporter [Alternaria alternata])	sp|O43000|LIZ1_SCHPO(Pantothenate transporter liz1 OS=Schizosaccharomyces pombe (strain 972 / ATCC 24843) OX=284812 GN=liz1 PE=2 SV=2)
CC77DRAFT_937486	636.24	376	464.7	7199.4	5361.66	1835.18	330.51	196.25	258.52	3587.25	2931.3	985.97	261.76	2501.51	3.05599	2.94016e-11	4.06033e-09	yes	up		1743	carboxylesterase type B	COG2272(S:Function unknown)	COG2272(-)				PF00135.28(COesterase:Carboxylesterase family); PF07859.13(Abhydrolase_3:alpha/beta hydrolase fold)	GO:0016787(molecular_function:hydrolase activity)	RII10913.1(hypothetical protein CUC08_Gglean006914 [Alternaria sp. MG1])	sp|D4B1N9|LIP3_ARTBC(Probable secreted lipase ARB_02369 OS=Arthroderma benhamiae (strain ATCC MYA-4681 / CBS 112371) OX=663331 GN=ARB_02369 PE=1 SV=1)
CC77DRAFT_963721	827	1955	1383	95	247	144	23.74	54.85	40.01	2.43	6.79	3.88	39.5333	4.36667	-2.55275	4.56575e-11	6.22835e-09	yes	down		2205	sulfate permease	COG0659(S:Function unknown)	COG0659(-)	K14708	SLC26A11		PF00916.20(Sulfate_transp:Sulfate permease family); PF01740.21(STAS:STAS domain)	GO:0008271(molecular_function:secondary active sulfate transmembrane transporter activity); GO:0016021(cellular_component:integral component of membrane)	XP_018385677.1(sulfate permease [Alternaria alternata])	sp|O74377|SULH1_SCHPO(Probable sulfate permease C3H7.02 OS=Schizosaccharomyces pombe (strain 972 / ATCC 24843) OX=284812 GN=SPBC3H7.02 PE=3 SV=1)
CC77DRAFT_982250	3202.55	4385.38	2046.63	214.33	482.2	154.48	126.95	170.03	81.88	7.57	18.35	5.75	126.287	10.5567	-2.76097	4.85062e-11	6.53723e-09	yes	down		1668	dimethylaniline monooxygenase	COG2072(S:Function unknown)	COG2072(Heterokaryon incompatibility protein (HET))				PF00743.19(FMO-like:Flavin-binding monooxygenase-like); PF13738.6(Pyr_redox_3:Pyridine nucleotide-disulphide oxidoreductase); PF07992.14(Pyr_redox_2:Pyridine nucleotide-disulphide oxidoreductase); PF01266.24(DAO:FAD dependent oxidoreductase); PF13450.6(NAD_binding_8:NAD(P)-binding Rossmann-like domain); PF01593.24(Amino_oxidase:Flavin containing amine oxidoreductase); PF00070.27(Pyr_redox:Pyridin…	GO:0050660(molecular_function:flavin adenine dinucleotide binding); GO:0004499(molecular_function:N,N-dimethylaniline monooxygenase activity); GO:0050661(molecular_function:NADP binding)	XP_018390300.1(dimethylaniline monooxygenase [Alternaria alternata])	sp|B8NM73|USTF2_ASPFN(Flavin-containing monooxygenase ustF2 OS=Aspergillus flavus (strain ATCC 200026 / FGSC A1120 / NRRL 3357 / JCM 12722 / SRRC 167) OX=332952 GN=ustF2 PE=1 SV=1)
CC77DRAFT_74722	73053	50330	53773	638146	321094	262133	1521.43	1065.76	1150.7	12768.4	6738.64	5495.38	1245.96	8334.14	2.75194	5.81508e-11	7.74375e-09	yes	up		2225	heat shock protein 70	COG0443(S:Function unknown)	COG0443(Protein of unknown function (DUF3128))	K03283	HSPA1s	map05164(Influenza A); map05162(Measles); map05145(Toxoplasmosis); map04010(MAPK signaling pathway); map03040(Spliceosome); map05134(Legionellosis); map04612(Antigen processing and presentation); map04213(Longevity regulating pathway - multiple species); map04144(Endocytosis); map04915(Estrogen signaling pathway); map04141(Protein processing in endoplasmic reticulum)	PF00012.20(HSP70:Hsp70 protein); PF06723.13(MreB_Mbl:MreB/Mbl protein)	GO:0005524(molecular_function:ATP binding); GO:0016887(molecular_function:ATPase activity); GO:0051082(molecular_function:unfolded protein binding); GO:0006457(biological_process:protein folding); GO:0006515(biological_process:misfolded or incompletely synthesized protein catabolic process); GO:0006616(biological_process:SRP-dependent cotranslational protein targeting to membrane, translocation);…	XP_018386111.1(heat shock protein 70 [Alternaria alternata])	sp|Q96W30|HSP72_PARBA(Heat shock 70 kDa protein 2 OS=Paracoccidioides lutzii (strain ATCC MYA-826 / Pb01) OX=502779 GN=HSP70-2 PE=2 SV=2)
CC77DRAFT_1025176	273	195	168	618	545	853	7.54	5.21	4.6	15.81	15.13	23.25	5.78333	18.0633	1.8184	6.03351e-11	7.9401e-09	yes	up		2315	WD repeat-containing protein	ENOG410XRID(S:Function unknown)	ENOG410XRID(WD repeatcontaining protein)					GO:0003677(molecular_function:DNA binding); GO:0006974(biological_process:cellular response to DNA damage stimulus)	XP_018380519.1(WD repeat-containing protein [Alternaria alternata])	sp|Q0UYV9|CMR1_PHANO(DNA damage-binding protein CMR1 OS=Phaeosphaeria nodorum (strain SN15 / ATCC MYA-4574 / FGSC 10173) OX=321614 GN=SNOG_03055 PE=3 SV=1)
CC77DRAFT_943333	1471	1189	1328	3400	3060	4152	104.22	76.84	86.21	197.43	204.52	255.9	89.09	219.283	1.60916	6.88391e-11	8.95388e-09	yes	up		1302	hypothetical protein	ENOG4111R90(S:Function unknown)	ENOG4111R90(integral membrane protein)				PF04666.13(Glyco_transf_54:N-Acetylglucosaminyltransferase-IV (GnT-IV) conserved region)	GO:0016021(cellular_component:integral component of membrane); GO:0051213(molecular_function:dioxygenase activity); GO:0016021(cellular_component:integral component of membrane)	XP_018382330.1(hypothetical protein CC77DRAFT_943333 [Alternaria alternata])
CC77DRAFT_286940	1299.91	1789.66	1441.58	239.72	345.36	220.92	148.77	201.12	168.07	24.69	38.45	24.13	172.653	29.09	-2.05232	7.07257e-11	9.09353e-09	yes	down		747	hypothetical protein	COG1062(C:Energy production and conversion)	COG1062(alcohol dehydrogenase)	K00121	frmA, ADH5, adhC	map05204(Chemical carcinogenesis); map00350(Tyrosine metabolism); map00980(Metabolism of xenobiotics by cytochrome P450); map00626(Naphthalene degradation); map00625(Chloroalkane and chloroalkene degradation); map00680(Methane metabolism); map00010(Glycolysis / Gluconeogenesis); map00830(Retinol metabolism); map00071(Fatty acid degradation); map00982(Drug metabolism - cytochrome P450)		GO:0016021(cellular_component:integral component of membrane); GO:0051903(molecular_function:S-(hydroxymethyl)glutathione dehydrogenase activity); GO:0008270(molecular_function:zinc ion binding); GO:0006069(biological_process:ethanol oxidation)	XP_018382744.1(hypothetical protein CC77DRAFT_286940 [Alternaria alternata])
CC77DRAFT_1028045	420	531	229	24	59	80	14.79	18.29	8.13	0.75	1.99	2.65	13.7367	1.79667	-2.41027	7.95622e-11	1.00811e-08	yes	down		1845	acetylcholinesterase precursor	COG2272(S:Function unknown)	COG2272(-)				PF00135.28(COesterase:Carboxylesterase family); PF07859.13(Abhydrolase_3:alpha/beta hydrolase fold)	GO:0016787(molecular_function:hydrolase activity)	XP_018390951.1(acetylcholinesterase precursor [Alternaria alternata])	sp|Q92035|ACES_BUNFA(Acetylcholinesterase OS=Bungarus fasciatus OX=8613 GN=ACHE PE=1 SV=2)
CC77DRAFT_1054961	79	64	58	300	215	291	3.04	2.41	2.25	10.28	7.93	10.51	2.56667	9.57333	2.12353	8.02093e-11	1.00811e-08	yes	up		1712	alpha/beta-hydrolase	COG0596(E:Amino acid transport and metabolism)	COG0596(S-adenosylmethionine decarboxylase proenzyme)				PF06441.12(EHN:Epoxide hydrolase N terminus); PF00561.20(Abhydrolase_1:alpha/beta hydrolase fold)	GO:0016787(molecular_function:hydrolase activity); GO:0033961(molecular_function:cis-stilbene-oxide hydrolase activity)	XP_018379703.1(alpha/beta-hydrolase [Alternaria alternata])	sp|Q06816|HYEP_STIAD(Putative epoxide hydrolase OS=Stigmatella aurantiaca (strain DW4/3-1) OX=378806 GN=STAUR_4299 PE=3 SV=2)
CC77DRAFT_933413	332	336	313	574	683	1038	15.54	15.39	14.8	23.98	30.73	45.73	15.2433	33.48	1.39245	8.16104e-11	1.01433e-08	yes	up		1452	WLM-domain-containing protein	ENOG4111GP2(P:Inorganic ion transport and metabolism)	ENOG4111GP2(zinc transporter)				PF08325.10(WLM:WLM domain); PF12773.7(DZR:Double zinc ribbon); PF00641.18(zf-RanBP:Zn-finger in Ran binding protein and others)	GO:0046872(molecular_function:metal ion binding)	XP_018387246.1(WLM-domain-containing protein [Alternaria alternata])	sp|P38838|WSS1_YEAST(DNA-dependent metalloprotease WSS1 OS=Saccharomyces cerevisiae (strain ATCC 204508 / S288c) OX=559292 GN=WSS1 PE=1 SV=1)
CC77DRAFT_917116	200	150	157	19	42	40	21.44	15.78	17.13	1.83	4.37	4.09	18.1167	3.43	-1.97057	8.46004e-11	1.01757e-08	yes	down		780	bacilysin biosynthesis oxidoreductase bacC	COG1028(S:Function unknown)	COG1028(C2H2 type zinc finger domain protein)				PF13561.6(adh_short_C2:Enoyl-(Acyl carrier protein) reductase); PF00106.25(adh_short:short chain dehydrogenase); PF08659.10(KR:KR domain)		RII12180.1(bacilysin biosynthesis oxidoreductase bacC [Alternaria sp. MG1])	sp|Q56840|HCDR_XANP2(2-(R)-hydroxypropyl-CoM dehydrogenase OS=Xanthobacter autotrophicus (strain ATCC BAA-1158 / Py2) OX=78245 GN=xecD PE=1 SV=3)
CC77DRAFT_1023456	6552.09	10136.3	7684.42	1323.28	1792.64	1257.08	311.46	471.47	369.02	56.14	81.9	56.24	383.983	64.76	-2.04238	8.39644e-11	1.01757e-08	yes	down		1434	alcohol dehydrogenase	COG1062(C:Energy production and conversion)	COG1062(alcohol dehydrogenase)	K00121	frmA, ADH5, adhC	map05204(Chemical carcinogenesis); map00350(Tyrosine metabolism); map00980(Metabolism of xenobiotics by cytochrome P450); map00626(Naphthalene degradation); map00625(Chloroalkane and chloroalkene degradation); map00680(Methane metabolism); map00010(Glycolysis / Gluconeogenesis); map00830(Retinol metabolism); map00071(Fatty acid degradation); map00982(Drug metabolism - cytochrome P450)	PF08240.12(ADH_N:Alcohol dehydrogenase GroES-like domain); PF00107.26(ADH_zinc_N:Zinc-binding dehydrogenase); PF03435.18(Sacchrp_dh_NADP:Saccharopine dehydrogenase NADP binding domain); PF16912.5(Glu_dehyd_C:Glucose dehydrogenase C-terminus); PF01262.21(AlaDh_PNT_C:Alanine dehydrogenase/PNT, C-terminal domain)	GO:0004024(molecular_function:alcohol dehydrogenase activity, zinc-dependent); GO:0051903(molecular_function:S-(hydroxymethyl)glutathione dehydrogenase activity); GO:0008270(molecular_function:zinc ion binding); GO:0006069(biological_process:ethanol oxidation); GO:0046294(biological_process:formaldehyde catabolic process); GO:0005829(cellular_component:cytosol); GO:0051903(molecular_function:S-(h…	XP_018382743.1(alcohol dehydrogenase [Alternaria alternata])	sp|P0CL53|FADH_ASPOR(S-(hydroxymethyl)glutathione dehydrogenase OS=Aspergillus oryzae (strain ATCC 42149 / RIB 40) OX=510516 GN=FDH1 PE=3 SV=1)
CC77DRAFT_957091	795.56	687.88	747.06	2418.91	2499.59	2130.15	13.25	11.19	12.56	35.82	39.8	33.22	12.3333	36.28	1.84764	8.34699e-11	1.01757e-08	yes	up		1291	hypothetical protein	ENOG41112JU(S:Function unknown)	ENOG41112JU(-)					GO:0005634(cellular_component:nucleus)	XP_018389512.1(hypothetical protein CC77DRAFT_957091 [Alternaria alternata])
CC77DRAFT_1015420	329	536	133	16	34	13	16.75	26.72	6.83	0.73	1.67	0.62	16.7667	1.00667	-3.0182	8.93495e-11	1.06326e-08	yes	down		1493	branched-chain-amino-acid aminotransferase 5	COG0115(U:Intracellular trafficking, secretion, and vesicular transport)	COG0115(Major Facilitator Superfamily)	K00826	E2.6.1.42, ilvE	map00270(Cysteine and methionine metabolism); map00770(Pantothenate and CoA biosynthesis); map00280(Valine, leucine and isoleucine degradation); map00290(Valine, leucine and isoleucine biosynthesis)	PF01063.19(Aminotran_4:Amino-transferase class IV)	GO:0004084(molecular_function:branched-chain-amino-acid transaminase activity); GO:0009081(biological_process:branched-chain amino acid metabolic process)	RII23366.1(hypothetical protein CUC08_Gglean012188 [Alternaria sp. MG1])	sp|A0A179HME7|LCSP_PURLI(Aminotransferase lcsP OS=Purpureocillium lilacinum OX=33203 GN=lcsP PE=2 SV=1)
CC77DRAFT_1018874	1429	997	975	2495	2507	4343	23.54	16.04	16.17	36.49	39.46	66.9	18.5833	47.6167	1.61287	1.00571e-10	1.18419e-08	yes	up		3648	RIC1-domain-containing protein	ENOG410XT5J(S:Function unknown)	ENOG410XT5J(protein RIC1 homolog)	K20476	RIC1		PF07064.13(RIC1:RIC1)	GO:0006886(biological_process:intracellular protein transport); GO:0034066(cellular_component:RIC1-RGP1 guanyl-nucleotide exchange factor complex)	XP_018387296.1(RIC1-domain-containing protein [Alternaria alternata])	sp|Q9V3C5|RIC1_DROME(Guanine nucleotide exchange factor subunit Rich OS=Drosophila melanogaster OX=7227 GN=Rich PE=1 SV=1)
CC77DRAFT_919909	331	790	189	11	35	6	24.78	57.96	14.34	0.74	2.53	0.43	32.36	1.23333	-3.30599	1.05011e-10	1.2236e-08	yes	down		1005	methyltransferase MppJ	ENOG4111H62(S:Function unknown)	ENOG4111H62(Methyltransferase)	K21457	mppJ		PF13847.6(Methyltransf_31:Methyltransferase domain); PF13649.6(Methyltransf_25:Methyltransferase domain); PF00891.18(Methyltransf_2:O-methyltransferase domain); PF16864.5(Dimerisation2:Dimerisation domain); PF08242.12(Methyltransf_12:Methyltransferase domain)	GO:0008168(molecular_function:methyltransferase activity)	XP_018391508.1(methyltransferase MppJ, partial [Alternaria alternata])	sp|Q643C8|MPPJ_STRHY(Phenylpyruvate C(3)-methyltransferase OS=Streptomyces hygroscopicus OX=1912 GN=mppJ PE=1 SV=1)
CC77DRAFT_211075	364.51	211.23	184.06	17.54	48.02	23.49	20.67	11.73	10.56	0.89	2.62	1.26	14.32	1.59	-2.49922	1.18591e-10	1.36758e-08	yes	down		1244	hypothetical protein	COG3407(I:Lipid transport and metabolism); ENOG4111PWI(S:Function unknown)	COG3407(Diphosphomevalonate decarboxylase); ENOG4111PWI(-)					GO:0005524(molecular_function:ATP binding); GO:0016021(cellular_component:integral component of membrane); GO:0016021(cellular_component:integral component of membrane); GO:0005524(molecular_function:ATP binding); GO:0004163(molecular_function:diphosphomevalonate decarboxylase activity); GO:0019287(biological_process:isopentenyl diphosphate biosynthetic process, mevalonate pathway); GO:0005829(ce…	XP_018383497.1(hypothetical protein CC77DRAFT_211075 [Alternaria alternata])
CC77DRAFT_1006118	293.43	217.89	168.11	634.37	581.93	916.72	24.53	17.86	14.26	47.55	47.07	72.69	18.8833	55.77	1.79898	1.24085e-10	1.41634e-08	yes	up		927	U-box domain-containing protein	COG0167(F:Nucleotide transport and metabolism); ENOG410ZC2R(O:Posttranslational modification, protein turnover, chaperones)	COG0167(Catalyzes the conversion of dihydroorotate to orotate); ENOG410ZC2R(STIP1 homology and U-box containing protein 1, E3 ubiquitin protein ligase)	K09561;K00254	STUB1, CHIP;DHODH, pyrD	map00240(Pyrimidine metabolism); map04120(Ubiquitin mediated proteolysis); map04141(Protein processing in endoplasmic reticulum)	PF04564.15(U-box:U-box domain); PF00515.28(TPR_1:Tetratricopeptide repeat); PF13414.6(TPR_11:TPR repeat); PF07719.17(TPR_2:Tetratricopeptide repeat); PF14559.6(TPR_19:Tetratricopeptide repeat); PF18391.1(CHIP_TPR_N:CHIP N-terminal tetratricopeptide repeat domain)	GO:0004152(molecular_function:dihydroorotate dehydrogenase activity); GO:0004842(molecular_function:ubiquitin-protein transferase activity); GO:0006207(biological_process:'de novo' pyrimidine nucleobase biosynthetic process); GO:0005737(cellular_component:cytoplasm); GO:0016020(cellular_component:membrane); GO:0004842(molecular_function:ubiquitin-protein transferase activity)	XP_018389328.1(U-box domain-containing protein [Alternaria alternata])	sp|Q9WUD1|CHIP_MOUSE(STIP1 homology and U box-containing protein 1 OS=Mus musculus OX=10090 GN=Stub1 PE=1 SV=1)
CC77DRAFT_1061171	228	261	200	528	591	690	2.26	2.53	2	4.66	5.6	6.4	2.26333	5.55333	1.57406	1.32442e-10	1.49646e-08	yes	up		5883	nonribosomal peptide synthetase 6	COG1020(S:Function unknown)	COG1020(tyrosinase)				PF00501.28(AMP-binding:AMP-binding enzyme); PF00668.20(Condensation:Condensation domain); PF00550.25(PP-binding:Phosphopantetheine attachment site)	GO:0016874(molecular_function:ligase activity); GO:0031177(molecular_function:phosphopantetheine binding)	XP_018386013.1(nonribosomal peptide synthetase 6 [Alternaria alternata])	sp|Q09MP5|NPS6_COCMI(Nonribosomal peptide synthetase 6 OS=Cochliobolus miyabeanus OX=101162 GN=NPS6 PE=3 SV=1)
CC77DRAFT_570364	1172.93	852.58	821.16	2198.97	2099.98	3148.32	38.36	27.26	27.08	64.05	65.83	96.61	30.9	75.4967	1.57184	1.36071e-10	1.52209e-08	yes	up		1967	NMD3-domain-containing protein	COG1499(J:Translation, ribosomal structure and biogenesis)	COG1499(60S ribosomal export protein Nmd3)	K07562	NMD3	map03008(Ribosome biogenesis in eukaryotes); map03013(RNA transport)	PF04981.13(NMD3:NMD3 family)	GO:0043023(molecular_function:ribosomal large subunit binding); GO:0015031(biological_process:protein transport); GO:0005737(cellular_component:cytoplasm); GO:0005634(cellular_component:nucleus); GO:0070180(molecular_function:large ribosomal subunit rRNA binding); GO:0043023(molecular_function:ribosomal large subunit binding); GO:0000055(biological_process:ribosomal large subunit export from nucl…	XP_018379737.1(NMD3-domain-containing protein [Alternaria alternata])	sp|G0S488|NMD3_CHATD(60S ribosomal export protein NMD3 OS=Chaetomium thermophilum (strain DSM 1495 / CBS 144.50 / IMI 039719) OX=759272 GN=NMD3 PE=3 SV=2)
CC77DRAFT_926704	3211.2	2320.69	2265.23	9629.37	9249.53	7813.15	51.83	40.43	40.76	87.44	91.32	89.13	44.34	89.2967	1.95427	1.64633e-10	1.82336e-08	yes	up		1389	TIP49-domain-containing protein	COG1224(S:Function unknown)	COG1224(WD repeat domain 43)	K04499	RUVBL1, RVB1, INO80H	map04310(Wnt signaling pathway)	PF06068.13(TIP49:TIP49 P-loop domain); PF17856.1(TIP49_C:TIP49 AAA-lid domain); PF00004.29(AAA:ATPase family associated with various cellular activities (AAA)); PF05496.12(RuvB_N:Holliday junction DNA helicase RuvB P-loop domain); PF13191.6(AAA_16:AAA ATPase domain); PF13521.6(AAA_28:AAA domain)	GO:0005524(molecular_function:ATP binding); GO:0043141(molecular_function:ATP-dependent 5'-3' DNA helicase activity); GO:0004003(molecular_function:ATP-dependent DNA helicase activity); GO:0000492(biological_process:box C/D snoRNP assembly); GO:0006338(biological_process:chromatin remodeling); GO:0006281(biological_process:DNA repair); GO:0016573(biological_process:histone acetylation); GO:000635…	XP_018391014.1(TIP49-domain-containing protein [Alternaria alternata])	sp|Q4WPW8|RUVB1_ASPFU(RuvB-like helicase 1 OS=Neosartorya fumigata (strain ATCC MYA-4609 / Af293 / CBS 101355 / FGSC A1100) OX=330879 GN=rvb1 PE=3 SV=1)
CC77DRAFT_898059	115	117	104	247	318	321	1.17	1.12	0.98	2.14	3	2.93	1.09	2.69	1.57717	1.88038e-10	2.06215e-08	yes	up		5571	pectin lyase-like protein	COG4677(U:Intracellular trafficking, secretion, and vesicular transport)	COG4677(Major Facilitator Superfamily)				PF01095.19(Pectinesterase:Pectinesterase)	GO:0045330(molecular_function:aspartyl esterase activity); GO:0030599(molecular_function:pectinesterase activity); GO:0042545(biological_process:cell wall modification); GO:0045490(biological_process:pectin catabolic process); GO:0045330(molecular_function:aspartyl esterase activity); GO:0030599(molecular_function:pectinesterase activity); GO:0042545(biological_process:cell wall modification); GO…	XP_018387885.1(pectin lyase-like protein, partial [Alternaria alternata])	sp|B0Y9F9|PMEA_ASPFC(Probable pectinesterase A OS=Neosartorya fumigata (strain CEA10 / CBS 144.89 / FGSC A1163) OX=451804 GN=pmeA PE=3 SV=1)
CC77DRAFT_188937	77	64	50	252	174	343	8.01	6.53	5.29	23.56	17.57	33.98	6.61	25.0367	2.08818	1.95067e-10	2.11847e-08	yes	up		796	hypothetical protein								XP_018383821.1(hypothetical protein CC77DRAFT_188937 [Alternaria alternata])
CC77DRAFT_1016462	903	880	799	6440	3522	3464	17	16.19	15.14	107.8	63.4	61.01	16.11	77.4033	2.44105	2.42879e-10	2.61235e-08	yes	up		3226	hypothetical protein	ENOG4111RJ5(S:Function unknown)	ENOG4111RJ5(-)						XP_018390926.1(hypothetical protein CC77DRAFT_1016462 [Alternaria alternata])
CC77DRAFT_926475	1410	1808	2468	295	478	473.54	50.05	62.7	88.38	10.04	16.79	16.72	67.0433	14.5167	-1.85215	2.63804e-10	2.8104e-08	yes	down		1374	hypothetical protein	ENOG410YG6E(S:Function unknown)	ENOG410YG6E(-)				PF00615.19(RGS:Regulator of G protein signaling domain)	GO:0016021(cellular_component:integral component of membrane)	XP_018390924.1(hypothetical protein CC77DRAFT_926475 [Alternaria alternata])
CC77DRAFT_945537	25	10	13	60	79	149	1.51	0.59	0.8	3.25	4.61	8.51	0.966667	5.45667	2.44874	2.69507e-10	2.84406e-08	yes	up		1182	hypothetical protein	ENOG410Z6AR(S:Function unknown)	ENOG410Z6AR(Putative methyltransferase)				PF10294.9(Methyltransf_16:Lysine methyltransferase); PF13649.6(Methyltransf_25:Methyltransferase domain)	GO:0008168(molecular_function:methyltransferase activity)	XP_018381535.1(hypothetical protein CC77DRAFT_945537 [Alternaria alternata])	sp|P38347|EFM2_YEAST(Protein-lysine N-methyltransferase EFM2 OS=Saccharomyces cerevisiae (strain ATCC 204508 / S288c) OX=559292 GN=EFM2 PE=1 SV=1)
CC77DRAFT_718771	189	577	747	25	63	38	5.25	16.1	21.4	0.62	1.84	1.06	14.25	1.17333	-2.8168	3.57e-10	3.73215e-08	yes	down		2414	hypothetical protein	ENOG410ZC9X(S:Function unknown); ENOG4112AW6(S:Function unknown)	ENOG410ZC9X(-); ENOG4112AW6(-)					GO:0016021(cellular_component:integral component of membrane)	XP_018388852.1(hypothetical protein CC77DRAFT_718771 [Alternaria alternata])
CC77DRAFT_1020839	4380.34	3358.68	2757.49	23914	17822.2	11719.2	230.81	173.22	146.88	1125.24	903.37	581.83	183.637	870.147	2.41571	4.21886e-10	4.35405e-08	yes	up		1319	glutamyl-tRNA synthetase	ENOG4111NKC(S:Function unknown)	ENOG4111NKC(Glutamyl-tRNA synthetase)				PF13875.6(DUF4202:Domain of unknown function (DUF4202))	GO:0004812(molecular_function:aminoacyl-tRNA ligase activity)	XP_018385752.1(glutamyl-tRNA synthetase [Alternaria alternata])
CC77DRAFT_1064721	1305.12	1232.91	1355.68	2578.8	2739.96	3423.75	32.27	29.97	33.57	57.31	63.65	79.4	31.9367	66.7867	1.37076	4.24473e-10	4.35405e-08	yes	up		1764	hypothetical protein	ENOG41126YY(S:Function unknown)	ENOG41126YY(-)						XP_018382262.1(hypothetical protein CC77DRAFT_1064721 [Alternaria alternata])
CC77DRAFT_30145	7869.77	19405.9	16796.2	1812.3	2672.25	2395.45	333.56	809.66	727.36	66.45	109.84	94.5	623.527	90.2633	-2.21846	4.28165e-10	4.35405e-08	yes	down		1550	mitochondrial uncoupling protein 2	ENOG410YAYP(S:Function unknown)	ENOG410YAYP(Conserved hypothetical, protein)	K15100	SLC25A1, CTP		PF00153.27(Mito_carr:Mitochondrial carrier protein)	GO:0022857(molecular_function:transmembrane transporter activity); GO:0016021(cellular_component:integral component of membrane)	XP_018391632.1(mitochondrial uncoupling protein 2 [Alternaria alternata])	sp|P33303|SFC1_YEAST(Succinate/fumarate mitochondrial transporter OS=Saccharomyces cerevisiae (strain ATCC 204508 / S288c) OX=559292 GN=SFC1 PE=1 SV=2)
CC77DRAFT_1028832	9996	6592	6227	36839	26585	26930	317.78	204.88	199.59	1043.04	809.99	803.15	240.75	885.393	2.13024	4.41592e-10	4.45014e-08	yes	up		2016	heat shock protein 70	COG0443(S:Function unknown)	COG0443(Glycosyltransferase family 90 protein)	K04043	dnaK, HSPA9	map03018(RNA degradation); map04212(Longevity regulating pathway - worm); map05152(Tuberculosis)	PF00012.20(HSP70:Hsp70 protein); PF06723.13(MreB_Mbl:MreB/Mbl protein); PF02782.16(FGGY_C:FGGY family of carbohydrate kinases, C-terminal domain)	GO:0005524(molecular_function:ATP binding); GO:0016887(molecular_function:ATPase activity); GO:0051082(molecular_function:unfolded protein binding); GO:0006457(biological_process:protein folding); GO:0005739(cellular_component:mitochondrion); GO:0005524(molecular_function:ATP binding); GO:0016887(molecular_function:ATPase activity); GO:0042623(molecular_function:ATPase activity, coupled); GO:0031…	XP_018389321.1(heat shock protein 70 [Alternaria alternata])	sp|Q5B0C0|HSP7M_EMENI(Heat shock 70 kDa protein OS=Emericella nidulans (strain FGSC A4 / ATCC 38163 / CBS 112.46 / NRRL 194 / M139) OX=227321 GN=AN6010 PE=1 SV=1)
CC77DRAFT_945177	1823	1491	1507	3406	3238	4646	114.79	91.94	96.05	191.77	196.5	276.24	100.927	221.503	1.42835	5.61011e-10	5.6031e-08	yes	up		1146	hypothetical protein	ENOG410YIGF(S:Function unknown)	ENOG410YIGF(SPT2 chromatin protein)				PF08243.11(SPT2:SPT2 chromatin protein)		XP_018381465.1(hypothetical protein CC77DRAFT_945177, partial [Alternaria alternata])
CC77DRAFT_1056777	9246	29516	26932	1194	3473	2623	360.4	1114.93	1044.09	40.97	126.98	95.01	839.807	87.6533	-2.58607	6.30488e-10	6.24127e-08	yes	down		1578	malate synthase	COG2225(C:Energy production and conversion)	COG2225(malate synthase)	K01638	aceB, glcB	map00630(Glyoxylate and dicarboxylate metabolism); map00620(Pyruvate metabolism)	PF01274.22(Malate_synthase:Malate synthase)	GO:0004474(molecular_function:malate synthase activity); GO:0006097(biological_process:glyoxylate cycle); GO:0006099(biological_process:tricarboxylic acid cycle)	XP_028502257.1(Malate synthase, glyoxysomal [Alternaria arborescens])	sp|P28344|MASY_EMENI(Malate synthase, glyoxysomal OS=Emericella nidulans (strain FGSC A4 / ATCC 38163 / CBS 112.46 / NRRL 194 / M139) OX=227321 GN=acuE PE=3 SV=3)
CC77DRAFT_986135	5393.37	4994.75	4948.34	10266.2	10245.3	13492.8	133.13	119.55	122.28	227.49	244.07	313.33	124.987	261.63	1.35771	6.91774e-10	6.72885e-08	yes	up		2354	ATP-citrate synthase-like protein subunit 1	COG0372(S:Function unknown)	COG0372(Conserved hypothetical, protein)	K01648	ACLY	map00020(Citrate cycle (TCA cycle)); map00720(Carbon fixation pathways in prokaryotes)	PF00285.21(Citrate_synt:Citrate synthase, C-terminal domain); PF02629.19(CoA_binding:CoA binding domain); PF00549.19(Ligase_CoA:CoA-ligase); PF13607.6(Succ_CoA_lig:Succinyl-CoA ligase like flavodoxin domain)	GO:0048037(molecular_function:cofactor binding); GO:0046912(molecular_function:transferase activity, transferring acyl groups, acyl groups converted into alkyl on transfer); GO:0048037(molecular_function:cofactor binding); GO:0016829(molecular_function:lyase activity); GO:0046912(molecular_function:transferase activity, transferring acyl groups, acyl groups converted into alkyl on transfer); GO:0…	XP_018387541.1(ATP-citrate synthase-like protein subunit 1 [Alternaria alternata])	sp|Q8X097|ACL1_NEUCR(Probable ATP-citrate synthase subunit 1 OS=Neurospora crassa (strain ATCC 24698 / 74-OR23-1A / CBS 708.71 / DSM 1257 / FGSC 987) OX=367110 GN=B14D6.310 PE=3 SV=1)
CC77DRAFT_1037186	734	822	359	10	90	41	17.14	18.76	8.44	0.21	2.01	0.9	14.78	1.04	-2.90474	6.87387e-10	6.72885e-08	yes	down		2651	FAD/NAD(P)-binding domain-containing protein	COG0654(S:Function unknown)	COG0654(Aldehyde dehydrogenase family)				PF01494.19(FAD_binding_3:FAD binding domain); PF06314.11(ADC:Acetoacetate decarboxylase (ADC)); PF07992.14(Pyr_redox_2:Pyridine nucleotide-disulphide oxidoreductase); PF01266.24(DAO:FAD dependent oxidoreductase); PF13450.6(NAD_binding_8:NAD(P)-binding Rossmann-like domain); PF00890.24(FAD_binding_2:FAD binding domain)	GO:0071949(molecular_function:FAD binding); GO:0016829(molecular_function:lyase activity)	XP_018392024.1(FAD/NAD(P)-binding domain-containing protein [Alternaria alternata])	sp|Q9F131|3HBH1_PSEAC(3-hydroxybenzoate 6-hydroxylase 1 OS=Pseudomonas alcaligenes OX=43263 GN=xlnD PE=1 SV=1)
CC77DRAFT_923673	1629	777	582	3469	3611	5431	495.1	238.09	183.95	984.18	1117.46	1632.6	305.713	1244.75	2.12022	7.12112e-10	6.86697e-08	yes	up		423	Asp f 13-like protein	ENOG4111YGH(S:Function unknown)	ENOG4111YGH(Allergenic cerato-platanin Asp F13)				PF07249.12(Cerato-platanin:Cerato-platanin)	GO:0005576(cellular_component:extracellular region)	XP_018391527.1(Asp f 13-like protein [Alternaria alternata])	sp|O74238|SNP1_PHANO(Protein SnodProt1 OS=Phaeosphaeria nodorum (strain SN15 / ATCC MYA-4574 / FGSC 10173) OX=321614 GN=SNOG_13722 PE=2 SV=1)
CC77DRAFT_545459	24764	9823	13416	1283	3073	1297	1644.66	638.98	902.25	76.22	196.81	81.39	1061.96	118.14	-2.45055	7.49352e-10	7.04391e-08	yes	down		1100	hypothetical protein	ENOG4111WN0(S:Function unknown); ENOG410Y92D(S:Function unknown)	ENOG4111WN0(-); ENOG410Y92D(-)				PF13561.6(adh_short_C2:Enoyl-(Acyl carrier protein) reductase); PF00106.25(adh_short:short chain dehydrogenase)		RYN41795.1(hypothetical protein AA0112_g1801 [Alternaria arborescens])
CC77DRAFT_1065863	169	195	126	29	21	30	71.53	82.01	56.06	11.42	9.05	12.78	69.8667	11.0833	-2.13033	7.38122e-10	7.04391e-08	yes	down		387	hypothetical protein								XP_018381228.1(hypothetical protein CC77DRAFT_1065863 [Alternaria alternata])
CC77DRAFT_757139	905	826.6	1000.7	2839.18	2409.19	2792	14.72	14.42	17.35	36.04	33.53	38.74	15.4967	36.1033	1.74229	7.46685e-10	7.04391e-08	yes	up		1420	hypothetical protein	ENOG410XPXU(S:Function unknown)	ENOG410XPXU(SprT-like N-terminal domain)				PF10263.9(SprT-like:SprT-like family)	GO:0003677(molecular_function:DNA binding); GO:0006974(biological_process:cellular response to DNA damage stimulus); GO:0006281(biological_process:DNA repair); GO:0005634(cellular_component:nucleus); GO:0003677(molecular_function:DNA binding); GO:0006281(biological_process:DNA repair)	XP_018387374.1(hypothetical protein CC77DRAFT_757139 [Alternaria alternata])	sp|Q22557|SPRTN_CAEEL(SprT-like domain-containing protein Spartan OS=Caenorhabditis elegans OX=6239 GN=dvc-1 PE=1 SV=1)
CC77DRAFT_1030790	909	408	740	1569	2311	4181	34.99	15.36	28.74	53.84	85.36	151.2	26.3633	96.8	1.98263	7.72523e-10	7.2012e-08	yes	up		1710	amino-acid permease inda1	COG0833(S:Function unknown)	COG0833(-)	K16261	YAT		PF00324.21(AA_permease:Amino acid permease); PF13520.6(AA_permease_2:Amino acid permease)	GO:0022857(molecular_function:transmembrane transporter activity); GO:0006865(biological_process:amino acid transport); GO:0016021(cellular_component:integral component of membrane)	XP_018386592.1(amino-acid permease inda1 [Alternaria alternata])	sp|P34054|INDA1_HYPAT(Amino-acid permease inda1 OS=Hypocrea atroviridis OX=63577 GN=inda1 PE=2 SV=1)
CC77DRAFT_541101	542	654	849	86	189	155	23.14	27.32	36.6	3.28	7.75	6.22	29.02	5.75	-1.90232	7.99405e-10	7.3902e-08	yes	down		1567	hypothetical protein	COG1398(I:Lipid transport and metabolism)	COG1398(desaturase)	K00507	SCD, desC	map04212(Longevity regulating pathway - worm); map03320(PPAR signaling pathway); map01040(Biosynthesis of unsaturated fatty acids); map04152(AMPK signaling pathway)	PF00487.24(FA_desaturase:Fatty acid desaturase); PF00173.28(Cyt-b5:Cytochrome b5-like Heme/Steroid binding domain)	GO:0020037(molecular_function:heme binding); GO:0046872(molecular_function:metal ion binding); GO:0004768(molecular_function:stearoyl-CoA 9-desaturase activity); GO:0006636(biological_process:unsaturated fatty acid biosynthetic process); GO:0016021(cellular_component:integral component of membrane)	XP_018390135.1(hypothetical protein CC77DRAFT_541101 [Alternaria alternata])	sp|Q12618|ACO1_AJECA(Acyl-CoA desaturase OS=Ajellomyces capsulatus OX=5037 GN=OLE1 PE=1 SV=1)
CC77DRAFT_56667	183	2036	1695	41	79	75	17.66	81.26	69.8	7.17	3.01	21.39	56.24	10.5233	-3.13896	9.57242e-10	8.77681e-08	yes	down		1624	GroES-like protein	COG1063(S:Function unknown)	COG1063(alpha/beta hydrolase fold)	K00008	SORD, gutB	map00040(Pentose and glucuronate interconversions); map00051(Fructose and mannose metabolism)	PF08240.12(ADH_N:Alcohol dehydrogenase GroES-like domain); PF00107.26(ADH_zinc_N:Zinc-binding dehydrogenase); PF16912.5(Glu_dehyd_C:Glucose dehydrogenase C-terminus)	GO:0016491(molecular_function:oxidoreductase activity); GO:0008270(molecular_function:zinc ion binding)	XP_018392001.1(GroES-like protein [Alternaria alternata])	sp|P0DMQ6|DHSO_CHICK(Sorbitol dehydrogenase OS=Gallus gallus OX=9031 GN=SORD PE=1 SV=1)
CC77DRAFT_1009964	1412	1407	1266	7213	4221	5066	15.3	14.89	13.79	69.41	43.66	51.26	14.66	54.7767	2.1411	1.13418e-09	1.03145e-07	yes	up		5415	hypothetical protein	COG0474(J:Translation, ribosomal structure and biogenesis)	COG0474(Catalyzes the attachment of glutamate to tRNA(Glu) in a two-step reaction glutamate is first activated by ATP to form Glu-AMP and then transferred to the acceptor end of tRNA(Glu) (By similarity))	K14950	ATP13A1, SPF1		PF00122.20(E1-E2_ATPase:E1-E2 ATPase); PF00702.26(Hydrolase:haloacid dehalogenase-like hydrolase); PF11951.8(Fungal_trans_2:Fungal specific transcription factor domain)	GO:0005524(molecular_function:ATP binding); GO:0016887(molecular_function:ATPase activity); GO:0015662(molecular_function:ATPase activity, coupled to transmembrane movement of ions, phosphorylative mechanism); GO:0046872(molecular_function:metal ion binding); GO:0006812(biological_process:cation transport); GO:0006874(biological_process:cellular calcium ion homeostasis); GO:0030026(biological_pro…	XP_018384923.1(hypothetical protein CC77DRAFT_1009964 [Alternaria alternata])	sp|P39986|ATC6_YEAST(Manganese-transporting ATPase 1 OS=Saccharomyces cerevisiae (strain ATCC 204508 / S288c) OX=559292 GN=SPF1 PE=1 SV=1)
CC77DRAFT_1031806	818	528	623	1443	1465	1969	64.9	41.06	50.13	102.58	112.34	148.01	52.03	120.977	1.50063	1.22726e-09	1.1071e-07	yes	up		963	hypothetical protein	ENOG4111IKY(U:Intracellular trafficking, secretion, and vesicular transport)	ENOG4111IKY(transmembrane protein 66)				PF06682.12(SARAF:SOCE-associated regulatory factor of calcium homoeostasis)	GO:2001256(biological_process:regulation of store-operated calcium entry); GO:0030176(cellular_component:integral component of endoplasmic reticulum membrane)	XP_018385179.1(hypothetical protein CC77DRAFT_1031806 [Alternaria alternata])	sp|F7C1E2|SARAF_XENTR(Store-operated calcium entry-associated regulatory factor OS=Xenopus tropicalis OX=8364 GN=saraf PE=3 SV=2)
CC77DRAFT_1018792	62	65	55	254	148	421	2.89	2.44	2.26	8.24	5.65	14.71	2.53	9.53333	2.17011	1.26557e-09	1.13253e-07	yes	up		1150	glycoside hydrolase	ENOG410YCTG(S:Function unknown)	ENOG410YCTG(glycoside hydrolase family 5 protein)	K18579	6GAL		PF14587.6(Glyco_hydr_30_2:O-Glycosyl hydrolase family 30)	GO:0004553(molecular_function:hydrolase activity, hydrolyzing O-glycosyl compounds); GO:0005840(cellular_component:ribosome); GO:0004553(molecular_function:hydrolase activity, hydrolyzing O-glycosyl compounds)	OWY46417.1(endo-beta-1,6-galactanase [Alternaria alternata])	sp|Q76FP5|6GAL_HYPRU(Endo-beta-1,6-galactanase OS=Hypocrea rufa OX=5547 GN=6GAL PE=1 SV=1)
CC77DRAFT_985777	64	38	49	398	192	251	8.34	3.45	6.15	59.52	19.78	24.84	5.98	34.7133	2.47172	1.49297e-09	1.32542e-07	yes	up		1593	PLP-dependent transferase	COG0520(S:Function unknown)	COG0520(ZnF_C2H2)	K15631	ABA3	map00790(Folate biosynthesis)	PF00266.19(Aminotran_5:Aminotransferase class-V)	GO:0003824(molecular_function:catalytic activity); GO:0016740(molecular_function:transferase activity); GO:0016829(molecular_function:lyase activity)	XP_018387366.1(PLP-dependent transferase [Alternaria alternata])	sp|A2QIK9|MOCOS_ASPNC(Molybdenum cofactor sulfurase OS=Aspergillus niger (strain CBS 513.88 / FGSC A1513) OX=425011 GN=hxB PE=3 SV=1)
CC77DRAFT_1020717	2501	4662	2593	385	765	859	126.3	230.41	132.34	17.36	37.15	40.86	163.017	31.79	-1.94025	1.74161e-09	1.53399e-07	yes	down		1365	NAD(P)-binding protein	COG0604(S:Function unknown)	COG0604(Conserved hypothetical, protein)	K00344	qor, CRYZ		PF00107.26(ADH_zinc_N:Zinc-binding dehydrogenase); PF13602.6(ADH_zinc_N_2:Zinc-binding dehydrogenase); PF08240.12(ADH_N:Alcohol dehydrogenase GroES-like domain); PF00106.25(adh_short:short chain dehydrogenase)	GO:0032440(molecular_function:2-alkenal reductase [NAD(P)] activity); GO:0003960(molecular_function:NADPH:quinone reductase activity); GO:0008270(molecular_function:zinc ion binding); GO:0016491(molecular_function:oxidoreductase activity); GO:0008270(molecular_function:zinc ion binding); GO:0017091(molecular_function:AU-rich element binding); GO:0003960(molecular_function:NADPH:quinone reductase …	XP_018385594.1(NAD(P)-binding protein [Alternaria alternata])	sp|P38230|QOR_YEAST(Probable quinone oxidoreductase OS=Saccharomyces cerevisiae (strain ATCC 204508 / S288c) OX=559292 GN=ZTA1 PE=1 SV=1)
CC77DRAFT_800618	225	176	168.9	528	524.89	529	9.97	7.63	7.55	20.86	22.33	22.04	8.38333	21.7433	1.66688	2.19493e-09	1.91817e-07	yes	up		1520	endoxylanase	COG3693(S:Function unknown)	COG3693(-)	K01181	E3.2.1.8, xynA		PF00331.20(Glyco_hydro_10:Glycosyl hydrolase family 10); PF00734.18(CBM_1:Fungal cellulose binding domain)	GO:0030248(molecular_function:cellulose binding); GO:0031176(molecular_function:endo-1,4-beta-xylanase activity); GO:0045493(biological_process:xylan catabolic process); GO:0005576(cellular_component:extracellular region); GO:0030248(molecular_function:cellulose binding); GO:0031176(molecular_function:endo-1,4-beta-xylanase activity); GO:0000272(biological_process:polysaccharide catabolic process…	XP_018386854.1(endoxylanase [Alternaria alternata])	sp|Q96VB6|XYNF3_ASPOR(Endo-1,4-beta-xylanase F3 OS=Aspergillus oryzae (strain ATCC 42149 / RIB 40) OX=510516 GN=xynF3 PE=1 SV=1)
CC77DRAFT_1016913	85.79	97.2	156.36	553.43	505.41	419.39	11.95	13.31	22.25	69.58	68.77	56.04	15.8367	64.7967	2.18342	2.27339e-09	1.97133e-07	yes	up		660	hypothetical protein								XP_018389961.1(hypothetical protein CC77DRAFT_1016913 [Alternaria alternata])
CC77DRAFT_1020706	357	765	796	32	115	113	12.67	26.55	28.49	1.01	3.91	3.76	22.57	2.89333	-2.39826	2.50289e-09	2.15364e-07	yes	down		1833	PLP-dependent transferase	COG0160(E:Amino acid transport and metabolism)	COG0160(transaminase activity)				PF00202.21(Aminotran_3:Aminotransferase class-III)	GO:0030170(molecular_function:pyridoxal phosphate binding); GO:0008483(molecular_function:transaminase activity); GO:0047432(molecular_function:2,2-dialkylglycine decarboxylase (pyruvate) activity); GO:0030170(molecular_function:pyridoxal phosphate binding); GO:0008483(molecular_function:transaminase activity)	OWY54339.1(NAD(P)-binding protein [Alternaria alternata])	sp|P16932|DGDA_BURCE(2,2-dialkylglycine decarboxylase OS=Burkholderia cepacia OX=292 GN=dgdA PE=1 SV=3)
CC77DRAFT_932813	258	286	294	37	56	107	43.78	47.79	51.18	5.69	9.34	17.53	47.5833	10.8533	-1.77939	2.58633e-09	2.20845e-07	yes	down		588	hypothetical protein	ENOG41111W4(S:Function unknown)	ENOG41111W4(-)					GO:0016021(cellular_component:integral component of membrane)	XP_018387447.1(hypothetical protein CC77DRAFT_932813 [Alternaria alternata])
CC77DRAFT_1016055	910	1580	1556	236	323	286	127.05	216.89	222	29.75	44.06	38.31	188.647	37.3733	-1.86908	3.02513e-09	2.56357e-07	yes	down		659	hypothetical protein							GO:0016021(cellular_component:integral component of membrane)	XP_018390452.1(hypothetical protein CC77DRAFT_1016055 [Alternaria alternata])
CC77DRAFT_1000211	3157	835	471	34	125	143	141.41	36.59	21.31	1.36	5.38	6.03	66.4367	4.25667	-2.90617	3.32577e-09	2.79714e-07	yes	down		1506	NAD(P)-binding protein	ENOG410XSSV(C:Energy production and conversion)	ENOG410XSSV(Succinate DeHydrogenase)				PF01370.21(Epimerase:NAD dependent epimerase/dehydratase family); PF13460.6(NAD_binding_10:NAD(P)H-binding)	GO:0003824(molecular_function:catalytic activity); GO:0050662(molecular_function:coenzyme binding); GO:0051287(molecular_function:NAD binding); GO:0016620(molecular_function:oxidoreductase activity, acting on the aldehyde or oxo group of donors, NAD or NADP as acceptor)	XP_018380411.1(NAD(P)-binding protein [Alternaria alternata])	sp|Q12177|YL056_YEAST(Uncharacterized protein YLL056C OS=Saccharomyces cerevisiae (strain ATCC 204508 / S288c) OX=559292 GN=YLL056C PE=2 SV=1)
CC77DRAFT_727821	688	671	652	1182	1245	1754	22.57	21.52	21.56	34.53	39.14	53.98	21.8833	42.55	1.25338	4.43367e-09	3.6737e-07	yes	up		1962	Scramblase-domain-containing protein	ENOG410XSYS(S:Function unknown)	ENOG410XSYS(phospholipid scramblase)				PF03803.15(Scramblase:Scramblase)	GO:0017128(molecular_function:phospholipid scramblase activity)	XP_018387796.1(Scramblase-domain-containing protein [Alternaria alternata])	sp|Q9UT84|YIP6_SCHPO(Phospholipid scramblase family protein C343.06c OS=Schizosaccharomyces pombe (strain 972 / ATCC 24843) OX=284812 GN=SPAC343.06c PE=3 SV=1)
CC77DRAFT_1096282	2179	3007	914	31	251	54	105.39	142.22	44.6	1.34	11.66	2.46	97.4033	5.15333	-3.00676	4.40396e-09	3.6737e-07	yes	down		1413	hypothetical protein	ENOG410ZITE(C:Energy production and conversion)	ENOG410ZITE(Monooxygenase)				PF07690.16(MFS_1:Major Facilitator Superfamily); PF05978.16(UNC-93:Ion channel regulatory protein UNC-93)	GO:0016021(cellular_component:integral component of membrane); GO:0055085(biological_process:transmembrane transport); GO:0016021(cellular_component:integral component of membrane)	XP_018384495.1(hypothetical protein CC77DRAFT_1096282 [Alternaria alternata])	sp|Q9URX1|YLX5_SCHPO(UNC93-like protein C922.05c OS=Schizosaccharomyces pombe (strain 972 / ATCC 24843) OX=284812 GN=SPAC922.05c PE=3 SV=1)
CC77DRAFT_950389	938	755	722	1725	1708	2090	22.79	18.32	17.9	40.66	42.62	51.06	19.67	44.78	1.40543	4.63288e-09	3.81054e-07	yes	up		1458	hypothetical protein	ENOG410YRDC(S:Function unknown); ENOG41118R0(S:Function unknown)	ENOG410YRDC(-); ENOG41118R0(Fungal Zn(2)-Cys(6) binuclear cluster domain)						XP_018379135.1(hypothetical protein CC77DRAFT_950389 [Alternaria alternata])
CC77DRAFT_1050881	414	294	308	1118	819	1129	13.48	9.36	10.21	32.85	25.98	34.88	11.0167	31.2367	1.76996	4.73519e-09	3.86626e-07	yes	up		1974	hypothetical protein	ENOG410XSXD(S:Function unknown)	ENOG410XSXD(tRNA methyltransferase 6 homolog (S. cerevisiae))	K03256	TRM6, GCD10		PF04189.13(Gcd10p:Gcd10p family)	GO:0030488(biological_process:tRNA methylation); GO:0031515(cellular_component:tRNA (m1A) methyltransferase complex)	XP_018385322.1(hypothetical protein CC77DRAFT_1050881 [Alternaria alternata])	sp|Q4WE58|TRM6_ASPFU(tRNA (adenine(58)-N(1))-methyltransferase non-catalytic subunit trm6 OS=Neosartorya fumigata (strain ATCC MYA-4609 / Af293 / CBS 101355 / FGSC A1100) OX=330879 GN=trm6 PE=3 SV=1)
CC77DRAFT_807823	2847	1280	919	6539	8251	7052	203.6	89.68	66.59	418.59	569.54	477.05	119.957	488.393	2.16574	4.83766e-09	3.92131e-07	yes	up		1040	hypothetical protein								RYO38605.1(hypothetical protein AG0111_g7807 [Alternaria gaisen])
CC77DRAFT_363456	937	2089	1617	125	336	153	29.27	63.8	50.93	3.48	10.06	4.48	48	6.00667	-2.35065	5.0234e-09	4.04257e-07	yes	down		2047	acetyl-CoA synthetase-like protein	COG0318(S:Function unknown)	COG0318(zinc finger)				PF00501.28(AMP-binding:AMP-binding enzyme); PF13193.6(AMP-binding_C:AMP-binding enzyme C-terminal domain)	GO:0003824(molecular_function:catalytic activity); GO:0016874(molecular_function:ligase activity); GO:0016874(molecular_function:ligase activity); GO:0016740(molecular_function:transferase activity)	XP_018382338.1(acetyl-CoA synthetase-like protein [Alternaria alternata])	sp|Q54P77|4CL1_DICDI(Probable 4-coumarate--CoA ligase 1 OS=Dictyostelium discoideum OX=44689 GN=4cl1 PE=3 SV=1)
CC77DRAFT_1094323	642	594	740	1330	1297	2360	10.43	9.42	12.09	19.2	20.13	35.84	10.6467	25.0567	1.47807	5.44695e-09	4.35212e-07	yes	up		3698	hypothetical protein	COG3448(T:Signal transduction mechanisms); COG0553(T:Signal transduction mechanisms)	COG3448(HPP family); COG0553(HPP family)	K15083	RAD16		PF00176.23(SNF2_N:SNF2 family N-terminal domain); PF00271.31(Helicase_C:Helicase conserved C-terminal domain); PF00097.25(zf-C3HC4:Zinc finger, C3HC4 type (RING finger)); PF13872.6(AAA_34:P-loop containing NTP hydrolase pore-1)	GO:0005524(molecular_function:ATP binding); GO:0046872(molecular_function:metal ion binding)	XP_018386551.1(hypothetical protein CC77DRAFT_1094323 [Alternaria alternata])	sp|P31244|RAD16_YEAST(DNA repair protein RAD16 OS=Saccharomyces cerevisiae (strain ATCC 204508 / S288c) OX=559292 GN=RAD16 PE=1 SV=1)
CC77DRAFT_364501	1085	1036	1036	247	413	359	13.39	12.49	12.86	2.71	4.87	4.14	12.9133	3.90667	-1.34223	6.26687e-09	4.97172e-07	yes	down		4784	ABC transporter	COG1132(S:Function unknown)	COG1132(-)				PF00005.27(ABC_tran:ABC transporter); PF00664.23(ABC_membrane:ABC transporter transmembrane region); PF02463.19(SMC_N:RecF/RecN/SMC N terminal domain)	GO:0005524(molecular_function:ATP binding); GO:0016887(molecular_function:ATPase activity); GO:0042626(molecular_function:ATPase activity, coupled to transmembrane movement of substances); GO:0016021(cellular_component:integral component of membrane)	XP_018382375.1(ABC transporter [Alternaria alternata])	sp|Q4WT65|ABCB_ASPFU(ABC multidrug transporter B OS=Neosartorya fumigata (strain ATCC MYA-4609 / Af293 / CBS 101355 / FGSC A1100) OX=330879 GN=abcB PE=2 SV=2)
CC77DRAFT_108295	165.53	127.79	105.78	230.43	356.97	385.04	4.76	4.16	3.24	6.61	11.24	11.69	4.05333	9.84667	1.44388	7.81507e-09	6.11934e-07	yes	up		1883	Di-copper centre-containing protein	ENOG4111GD1(S:Function unknown); ENOG410XS94(G:Carbohydrate transport and metabolism)	ENOG4111GD1(Common central domain of tyrosinase); ENOG410XS94(tyrosinase)	K00505	TYR	map00950(Isoquinoline alkaloid biosynthesis); map00965(Betalain biosynthesis); map00350(Tyrosine metabolism); map04916(Melanogenesis)	PF00264.20(Tyrosinase:Common central domain of tyrosinase)	GO:0046872(molecular_function:metal ion binding); GO:0016491(molecular_function:oxidoreductase activity)	XP_018385634.1(Di-copper centre-containing protein [Alternaria alternata])	sp|Q5AUW8|ORSC_EMENI(Tyrosinase-like protein orsC OS=Emericella nidulans (strain FGSC A4 / ATCC 38163 / CBS 112.46 / NRRL 194 / M139) OX=227321 GN=orsC PE=2 SV=1)
CC77DRAFT_1016268	2011.55	1749.62	1701.45	3955.78	3405.08	5450.58	61.63	52.41	52.55	107.93	99.97	156.63	55.53	121.51	1.42073	7.82287e-09	6.11934e-07	yes	up		2082	cysteine proteinase	ENOG410XP96(O:Posttranslational modification, protein turnover, chaperones)	ENOG410XP96(ubiquitin thiolesterase activity)	K11843	USP14, UBP6		PF00443.29(UCH:Ubiquitin carboxyl-terminal hydrolase); PF00240.23(ubiquitin:Ubiquitin family); PF13423.6(UCH_1:Ubiquitin carboxyl-terminal hydrolase)	GO:0036459(molecular_function:thiol-dependent ubiquitinyl hydrolase activity); GO:0016579(biological_process:protein deubiquitination); GO:0006511(biological_process:ubiquitin-dependent protein catabolic process)	XP_018390724.1(cysteine proteinase [Alternaria alternata])	sp|Q92353|UBP6_SCHPO(Ubiquitin carboxyl-terminal hydrolase 6 OS=Schizosaccharomyces pombe (strain 972 / ATCC 24843) OX=284812 GN=ubp6 PE=1 SV=2)
CC77DRAFT_1022131	6	2	1	22	31	63	0.61	0.2	0.1	2	3.05	6.08	0.303333	3.71	2.91279	7.96998e-09	6.19112e-07	yes	up		810	xylanase			K01181	E3.2.1.8, xynA		PF00457.17(Glyco_hydro_11:Glycosyl hydrolases family 11)	GO:0031176(molecular_function:endo-1,4-beta-xylanase activity); GO:0045493(biological_process:xylan catabolic process); GO:0031176(molecular_function:endo-1,4-beta-xylanase activity); GO:0045493(biological_process:xylan catabolic process); GO:0016021(cellular_component:integral component of membrane)	XP_018384000.1(xylanase [Alternaria alternata])	sp|I1S2K3|XYNA_GIBZE(Endo-1,4-beta-xylanase A OS=Gibberella zeae (strain PH-1 / ATCC MYA-4620 / FGSC 9075 / NRRL 31084) OX=229533 GN=XYLA PE=1 SV=1)
CC77DRAFT_1032784	10138	9869	3880	748	1673	791	562.37	530.11	214.01	32.24	83.16	38.04	435.497	51.1467	-2.29286	9.60174e-09	7.40725e-07	yes	down		1122	taurine catabolism dioxygenase	COG2175(Q:Secondary metabolites biosynthesis, transport and catabolism)	COG2175(dioxygenase)				PF02668.16(TauD:Taurine catabolism dioxygenase TauD, TfdA family)	GO:0051213(molecular_function:dioxygenase activity); GO:0016491(molecular_function:oxidoreductase activity)	XP_018384169.1(taurine catabolism dioxygenase [Alternaria alternata])	sp|B5BP48|YP54_SCHPO(Putative alpha-ketoglutarate-dependent sulfonate dioxygenase OS=Schizosaccharomyces pombe (strain 972 / ATCC 24843) OX=284812 GN=SPBC460.04c PE=3 SV=1)
CC77DRAFT_667490	3937.34	3904.85	3126.81	28182	12443.8	13966.7	85.51	82.68	68.33	542.98	258.26	283.33	78.84	361.523	2.3531	9.79131e-09	7.50175e-07	yes	up		2811	P-loop containing nucleoside triphosphate hydrolase protein	COG0542(O:Posttranslational modification, protein turnover, chaperones)	COG0542(ATP-dependent CLP protease ATP-binding subunit)	K03695	clpB	map04213(Longevity regulating pathway - multiple species)	PF07724.14(AAA_2:AAA domain (Cdc48 subfamily)); PF17871.1(AAA_lid_9:AAA lid domain); PF10431.9(ClpB_D2-small:C-terminal, D2-small domain, of ClpB protein); PF00004.29(AAA:ATPase family associated with various cellular activities (AAA)); PF07728.14(AAA_5:AAA domain (dynein-related subfamily)); PF00158.26(Sigma54_activat:Sigma-54 interaction domain); PF13191.6(AAA_16:AAA ATPase domain); PF05621.11(…	GO:0005524(molecular_function:ATP binding); GO:0016887(molecular_function:ATPase activity); GO:0005524(molecular_function:ATP binding); GO:0016787(molecular_function:hydrolase activity); GO:0005524(molecular_function:ATP binding)	XP_018378899.1(P-loop containing nucleoside triphosphate hydrolase protein [Alternaria alternata])	sp|O74402|HSP78_SCHPO(Heat shock protein 78, mitochondrial OS=Schizosaccharomyces pombe (strain 972 / ATCC 24843) OX=284812 GN=hsp78 PE=3 SV=1)
CC77DRAFT_946869	141	160	140	930	710	425	1.74	1.95	1.91	12.3	10.54	4.95	1.86667	9.26333	2.27773	1.05771e-08	8.04867e-07	yes	up		1695	hypothetical protein	ENOG41112MZ(S:Function unknown)	ENOG41112MZ(-)				PF14377.6(UBM:Ubiquitin binding region)		XP_018380708.1(hypothetical protein CC77DRAFT_946869 [Alternaria alternata])
CC77DRAFT_1026702	54.42	78.66	57.56	2.78	0	9.7	6.19	8.79	6.67	0.28	0	1.05	7.21667	0.443333	-2.84779	1.16992e-08	8.84235e-07	yes	down		750	hypothetical protein	ENOG41112CW(S:Function unknown)	ENOG41112CW(-)					GO:0016021(cellular_component:integral component of membrane)	XP_018378820.1(hypothetical protein CC77DRAFT_1026702 [Alternaria alternata])
CC77DRAFT_1022629	969	1155	1131	2124	2101	3815	11.7	13.61	13.73	22.77	24.22	43.02	13.0133	30.0033	1.44305	1.29526e-08	9.72398e-07	yes	up		4887	DNA-directed RNA polymerase mitochondrial precursor	COG5108(K:Transcription)	COG5108(DNA-dependent RNA polymerase catalyzes the transcription of DNA into RNA using the four ribonucleoside triphosphates as substrates (By similarity))	K10908	POLRMT, RPO41		PF00940.19(RNA_pol:DNA-dependent RNA polymerase); PF14700.6(RPOL_N:DNA-directed RNA polymerase N-terminal)	GO:0003677(molecular_function:DNA binding); GO:0003899(molecular_function:DNA-directed RNA polymerase activity); GO:0006351(biological_process:transcription, DNA-templated); GO:0003677(molecular_function:DNA binding); GO:0003899(molecular_function:DNA-directed RNA polymerase activity); GO:0020037(molecular_function:heme binding); GO:0005506(molecular_function:iron ion binding); GO:0016705(molecul…	RYN57903.1(DNA-directed RNA polymerase [Alternaria tenuissima])	sp|P38671|RPOM_NEUCR(DNA-directed RNA polymerase, mitochondrial OS=Neurospora crassa (strain ATCC 24698 / 74-OR23-1A / CBS 708.71 / DSM 1257 / FGSC 987) OX=367110 GN=cyt-5 PE=3 SV=2)
CC77DRAFT_957125	229	422	179	14	54	45	15.81	28.54	12.52	0.86	3.6	2.94	18.9567	2.46667	-2.34318	1.4388e-08	1.07296e-06	yes	down		1068	GDSL lipase/acylhydrolase family protein	ENOG4111ZMV(S:Function unknown)	ENOG4111ZMV(GDSL lipase acylhydrolase family protein)				PF00657.22(Lipase_GDSL:GDSL-like Lipase/Acylhydrolase); PF13472.6(Lipase_GDSL_2:GDSL-like Lipase/Acylhydrolase family)	GO:0016788(molecular_function:hydrolase activity, acting on ester bonds)	XP_018389526.1(GDSL lipase/acylhydrolase family protein, partial [Alternaria alternata])	sp|A7J2C6|AES1_HYPJE(Acetylesterase OS=Hypocrea jecorina OX=51453 GN=aes1 PE=1 SV=1)
CC77DRAFT_927324	2975	1509	2302	74	443	128	318.92	158.78	251.17	7.13	46.13	13.08	242.957	22.1133	-2.60504	1.50121e-08	1.11209e-06	yes	down		780	Extradiol aromatic ring-opening dioxygenase	COG3384(S:Function unknown)	COG3384(GDSL-like Lipase/Acylhydrolase)				PF02900.18(LigB:Catalytic LigB subunit of aromatic ring-opening dioxygenase)	GO:0051213(molecular_function:dioxygenase activity); GO:0008198(molecular_function:ferrous iron binding); GO:0016701(molecular_function:oxidoreductase activity, acting on single donors with incorporation of molecular oxygen); GO:0008270(molecular_function:zinc ion binding); GO:0006725(biological_process:cellular aromatic compound metabolic process); GO:0008198(molecular_function:ferrous iron bind…	RYN83622.1(hypothetical protein AA0117_g1489 [Alternaria alternata])	sp|Q70FG7|DODA_BETVU(4,5-DOPA dioxygenase extradiol OS=Beta vulgaris OX=161934 GN=DODA PE=1 SV=1)
CC77DRAFT_1058582	4437.41	3019.15	3032.67	8899.43	8133.12	9516.25	417.94	278.93	290.25	752.43	742.38	851.86	329.04	782.223	1.54627	1.51206e-08	1.11276e-06	yes	up		852	translation initiation factor 3%2C RNA-binding subunit	ENOG410Y3CW(J:Translation, ribosomal structure and biogenesis)	ENOG410Y3CW(Component of the eukaryotic translation initiation factor 3 (eIF-3) complex)	K03248	EIF3G	map03013(RNA transport)	PF12353.8(eIF3g:Eukaryotic translation initiation factor 3 subunit G); PF00076.22(RRM_1:RNA recognition motif. (a.k.a. RRM, RBD, or RNP domain))	GO:0003743(molecular_function:translation initiation factor activity); GO:0001732(biological_process:formation of cytoplasmic translation initiation complex); GO:0016282(cellular_component:eukaryotic 43S preinitiation complex); GO:0033290(cellular_component:eukaryotic 48S preinitiation complex); GO:0005852(cellular_component:eukaryotic translation initiation factor 3 complex); GO:0071540(cellular…	XP_018389513.1(translation initiation factor 3, RNA-binding subunit [Alternaria alternata])	sp|Q0U6E7|EIF3G_PHANO(Eukaryotic translation initiation factor 3 subunit G OS=Phaeosphaeria nodorum (strain SN15 / ATCC MYA-4574 / FGSC 10173) OX=321614 GN=TIF35 PE=3 SV=2)
CC77DRAFT_1016097	11855	6835	4863	76877	49595	24028	661.49	373.34	274.41	3832.05	2663.56	1264.08	436.413	2586.56	2.57496	1.67988e-08	1.22818e-06	yes	up		1260	hypothetical protein	ENOG4112BHM(S:Function unknown)	ENOG4112BHM(Conserved hypothetical, protein)				PF12223.8(DUF3602:Protein of unknown function (DUF3602))		RYN30082.1(hypothetical protein AA0115_g5055 [Alternaria tenuissima])
CC77DRAFT_957613	1853	2989	2177	366	737	727	51.29	80.87	60.72	9.02	19.54	18.86	64.2933	15.8067	-1.64018	1.70778e-08	1.24047e-06	yes	down		2277	acetyl-CoA synthetase-like protein	COG0318(K:Transcription)	COG0318(Transcription factor)				PF00501.28(AMP-binding:AMP-binding enzyme); PF13193.6(AMP-binding_C:AMP-binding enzyme C-terminal domain)	GO:0003824(molecular_function:catalytic activity); GO:0016874(molecular_function:ligase activity)	XP_018388501.1(acetyl-CoA synthetase-like protein [Alternaria alternata])	sp|Q8VZF1|AEE7_ARATH(Acetate/butyrate--CoA ligase AAE7, peroxisomal OS=Arabidopsis thaliana OX=3702 GN=AAE7 PE=1 SV=1)
CC77DRAFT_1020691	202.51	214.09	288.41	594.61	511.11	1217.23	4.57	4.73	6.56	11.95	11.05	25.74	5.28667	16.2467	1.76872	2.10681e-08	1.52044e-06	yes	up		2732	ATP-dependent RNA helicase-like protein dbp7	ENOG410XNT7(S:Function unknown)	ENOG410XNT7(-)	K14806	DDX31, DBP7		PF00270.29(DEAD:DEAD/DEAH box helicase); PF00271.31(Helicase_C:Helicase conserved C-terminal domain); PF13959.6(DUF4217:Domain of unknown function (DUF4217)); PF04851.15(ResIII:Type III restriction enzyme, res subunit); PF16203.5(ERCC3_RAD25_C:ERCC3/RAD25/XPB C-terminal helicase)	GO:0005524(molecular_function:ATP binding); GO:0004386(molecular_function:helicase activity); GO:0003723(molecular_function:RNA binding)	XP_018385570.1(ATP-dependent RNA helicase-like protein dbp7 [Alternaria alternata])	sp|Q0UHM7|DBP7_PHANO(ATP-dependent RNA helicase DBP7 OS=Phaeosphaeria nodorum (strain SN15 / ATCC MYA-4574 / FGSC 10173) OX=321614 GN=DBP7 PE=3 SV=1)
CC77DRAFT_335580	534	535	507	1242	984	1727	58.82	57.86	56.87	123.07	105.35	181.42	57.85	136.613	1.49599	2.16412e-08	1.55179e-06	yes	up		766	DUF1674-domain-containing protein	ENOG4112371(S:Function unknown)	ENOG4112371(protein FMP21, mitochondrial)				PF07896.12(DUF1674:Protein of unknown function (DUF1674))	GO:0044183(molecular_function:protein binding involved in protein folding); GO:0008177(molecular_function:succinate dehydrogenase (ubiquinone) activity); GO:0045333(biological_process:cellular respiration); GO:0034614(biological_process:cellular response to reactive oxygen species); GO:0034553(biological_process:mitochondrial respiratory chain complex II assembly); GO:0005759(cellular_component:m…	XP_018391015.1(DUF1674-domain-containing protein [Alternaria alternata])	sp|P38345|SDHF4_YEAST(Succinate dehydrogenase assembly factor 4, mitochondrial OS=Saccharomyces cerevisiae (strain ATCC 204508 / S288c) OX=559292 GN=SDH8 PE=1 SV=2)
CC77DRAFT_950329	2289.69	2242.45	2581.02	3376.53	5034.83	8299.66	60.46	59.47	67.48	77.27	127.18	204.55	62.47	136.333	1.34588	2.31837e-08	1.6518e-06	yes	up		1626	cytochrome P450	COG2124(S:Function unknown)	COG2124(-)				PF00067.22(p450:Cytochrome P450)	GO:0020037(molecular_function:heme binding); GO:0005506(molecular_function:iron ion binding); GO:0004497(molecular_function:monooxygenase activity); GO:0016705(molecular_function:oxidoreductase activity, acting on paired donors, with incorporation or reduction of molecular oxygen); GO:0020037(molecular_function:heme binding); GO:0005506(molecular_function:iron ion binding); GO:0016705(molecular_f…	XP_018379153.1(cytochrome P450 [Alternaria alternata])	sp|W7LC91|FUM15_GIBM7(Cytochrome P450 monooxygenase FUM15 OS=Gibberella moniliformis (strain M3125 / FGSC 7600) OX=334819 GN=FUM15 PE=3 SV=1)
CC77DRAFT_1026663	1205.24	1729.39	2016.47	98.57	421.16	299.62	21.37	29.85	36.26	1.58	6.95	4.99	29.16	4.50667	-2.156	2.39479e-08	1.69545e-06	yes	down		3318	hypothetical protein	ENOG41102JU(S:Function unknown)	ENOG41102JU(-)					GO:0016021(cellular_component:integral component of membrane)	XP_018378859.1(hypothetical protein CC77DRAFT_1026663 [Alternaria alternata])
CC77DRAFT_69691	59	133	91	308	310	414	1.82	4.01	2.83	8.46	9.17	11.98	2.88667	9.87	1.9139	2.57145e-08	1.80907e-06	yes	up		2069	acetyl-CoA synthetase-like protein	COG0318(S:Function unknown)	COG0318(Acetyltransferase (GNAT) family)				PF00501.28(AMP-binding:AMP-binding enzyme); PF13193.6(AMP-binding_C:AMP-binding enzyme C-terminal domain)	GO:0003824(molecular_function:catalytic activity)	XP_018386018.1(acetyl-CoA synthetase-like protein [Alternaria alternata])	sp|B2KWI3|SID4_AJECA(Acyl-CoA ligase SID4 OS=Ajellomyces capsulatus OX=5037 GN=SID4 PE=2 SV=1)
CC77DRAFT_1051489	4031	3683	1741	153	631	171	188.41	168.43	82.2	6.38	28.34	7.52	146.347	14.08	-2.52728	2.7264e-08	1.90609e-06	yes	down		1454	GroES-like protein	ENOG4111F5D(S:Function unknown)	ENOG4111F5D(oxidoreductase, zinc-binding dehydrogenase family)					GO:0016021(cellular_component:integral component of membrane); GO:0055114(biological_process:oxidation-reduction process); GO:0016021(cellular_component:integral component of membrane)	XP_018384492.1(GroES-like protein [Alternaria alternata])	sp|A0JJU0|TENC_BEABA(Trans-enoyl reductase tenC OS=Beauveria bassiana OX=176275 GN=tenC PE=3 SV=1)
CC77DRAFT_1008661	356	364	353	71	136	123	18.33	18.34	18.37	3.26	6.73	5.96	18.3467	5.31667	-1.41497	2.76322e-08	1.91984e-06	yes	down		1344	fructosyl amino acid oxidase	COG0665(G:Carbohydrate transport and metabolism)	COG0665(Phosphoglycerate mutase)	K00306	PIPOX	map04146(Peroxisome); map00310(Lysine degradation); map00260(Glycine, serine and threonine metabolism)	PF01266.24(DAO:FAD dependent oxidoreductase); PF04820.14(Trp_halogenase:Tryptophan halogenase); PF13454.6(NAD_binding_9:FAD-NAD(P)-binding); PF07992.14(Pyr_redox_2:Pyridine nucleotide-disulphide oxidoreductase); PF13450.6(NAD_binding_8:NAD(P)-binding Rossmann-like domain); PF03435.18(Sacchrp_dh_NADP:Saccharopine dehydrogenase NADP binding domain); PF01134.22(GIDA:Glucose inhibited division protei…	GO:0016491(molecular_function:oxidoreductase activity)	XP_018386034.1(fructosyl amino acid oxidase [Alternaria alternata])	sp|O43029|FAP1_SCHPO(L-pipecolate oxidase OS=Schizosaccharomyces pombe (strain 972 / ATCC 24843) OX=284812 GN=fap1 PE=1 SV=1)
CC77DRAFT_938183	4415	15361	9748	463	1848	1204	299.1	1019.68	668.96	28.08	120.73	77.14	662.58	75.3167	-2.44947	2.98013e-08	2.05776e-06	yes	down		1083	NAD(P)-binding protein	COG0604(K:Transcription)	COG0604(U6 snRNA-associated Sm-like protein)				PF00107.26(ADH_zinc_N:Zinc-binding dehydrogenase); PF13602.6(ADH_zinc_N_2:Zinc-binding dehydrogenase)	GO:0016491(molecular_function:oxidoreductase activity); GO:0016021(cellular_component:integral component of membrane); GO:0016491(molecular_function:oxidoreductase activity)	XP_018384796.1(NAD(P)-binding protein [Alternaria alternata])	sp|E5AE42|YOGA_LEPMJ(Zinc-type alcohol dehydrogenase-like protein YogA OS=Leptosphaeria maculans (strain JN3 / isolate v23.1.3 / race Av1-4-5-6-7-8) OX=985895 GN=Yog1 PE=2 SV=1)
CC77DRAFT_1094050	164	119	13	0	5	2	3.57	2.53	0.28	0	0.1	0.04	2.12667	0.0466667	-3.16036	3.27237e-08	2.24569e-06	yes	down		2826	hypothetical protein	ENOG410YI4Q(S:Function unknown)	ENOG410YI4Q(-)						XP_018387157.1(hypothetical protein CC77DRAFT_1094050 [Alternaria alternata])
CC77DRAFT_1067876	136.61	213.61	219.06	16	43.28	51.59	32.47	47.65	41.18	2.12	7.75	5.28	40.4333	5.05	-1.98798	3.2939e-08	2.24668e-06	yes	down		327	hypothetical protein								XP_018378858.1(hypothetical protein CC77DRAFT_1067876 [Alternaria alternata])
CC77DRAFT_1025144	1011	1710	1388	233	411	288	69.74	115.89	97.18	14.37	27.38	18.79	94.27	20.18	-1.75789	3.84214e-08	2.60474e-06	yes	down		1053	NAD(P)-binding protein	ENOG41127H5(S:Function unknown)	ENOG41127H5(-)				PF00106.25(adh_short:short chain dehydrogenase); PF13561.6(adh_short_C2:Enoyl-(Acyl carrier protein) reductase); PF13460.6(NAD_binding_10:NAD(P)H-binding); PF08659.10(KR:KR domain); PF05368.13(NmrA:NmrA-like family)	GO:0016021(cellular_component:integral component of membrane)	XP_018380480.1(NAD(P)-binding protein [Alternaria alternata])
CC77DRAFT_840377	24	15	21	71	77	77	1.42	0.87	1.26	3.77	4.4	4.31	1.18333	4.16	1.96619	4.20549e-08	2.83389e-06	yes	up		1200	hypothetical protein								XP_018387250.1(hypothetical protein CC77DRAFT_840377 [Alternaria alternata])
CC77DRAFT_406173	272.9	224.77	279.5	656.92	540.65	761.08	14.86	11.98	15.38	31.94	28.32	39.05	14.0733	33.1033	1.51765	4.47838e-08	2.98185e-06	yes	up		1285	Co-chaperone Hsc20	COG1076(O:Posttranslational modification, protein turnover, chaperones)	COG1076(protein oligomerization)	K04082	hscB, HSCB, HSC20		PF07743.13(HSCB_C:HSCB C-terminal oligomerisation domain); PF00226.31(DnaJ:DnaJ domain)	GO:0001671(molecular_function:ATPase activator activity); GO:0051087(molecular_function:chaperone binding); GO:0051259(biological_process:protein oligomerization); GO:0097428(biological_process:protein maturation by iron-sulfur cluster transfer)	XP_018381313.1(Co-chaperone Hsc20 [Alternaria alternata])	sp|P53193|JAC1_YEAST(J-type co-chaperone JAC1, mitochondrial OS=Saccharomyces cerevisiae (strain ATCC 204508 / S288c) OX=559292 GN=JAC1 PE=1 SV=1)
CC77DRAFT_942628	1507	917	241	35	126	91	62.45	37.09	10.01	1.3	5.02	3.55	36.5167	3.29	-2.58112	4.46074e-08	2.98185e-06	yes	down		1602	high-affinity methionine permease-like protein	COG0531(S:Function unknown)	COG0531(Conserved hypothetical, protein)				PF13520.6(AA_permease_2:Amino acid permease); PF00324.21(AA_permease:Amino acid permease)	GO:0022857(molecular_function:transmembrane transporter activity); GO:0016021(cellular_component:integral component of membrane)	XP_018382496.1(high-affinity methionine permease-like protein [Alternaria alternata])	sp|P50276|MUP1_YEAST(High-affinity methionine permease OS=Saccharomyces cerevisiae (strain ATCC 204508 / S288c) OX=559292 GN=MUP1 PE=1 SV=1)
CC77DRAFT_1019090	731	455	556	123	208	198	19.95	12.14	15.29	2.99	5.44	5.06	15.7933	4.49667	-1.41138	5.30613e-08	3.50265e-06	yes	down		2306	hypothetical protein	COG2252(S:Function unknown)	COG2252(Complex I intermediate-associated protein 30 (CIA30))	K06901	pbuG		PF00860.20(Xan_ur_permease:Permease family)	GO:0004519(molecular_function:endonuclease activity); GO:0022857(molecular_function:transmembrane transporter activity); GO:0016021(cellular_component:integral component of membrane); GO:0022857(molecular_function:transmembrane transporter activity); GO:0016021(cellular_component:integral component of membrane)	XP_018387507.1(hypothetical protein CC77DRAFT_1019090 [Alternaria alternata])	sp|O94300|YOOH_SCHPO(Putative xanthine/uracil permease C887.17 OS=Schizosaccharomyces pombe (strain 972 / ATCC 24843) OX=284812 GN=SPBC887.17 PE=3 SV=1)
CC77DRAFT_1008737	35	57	38	114	116	201	3.11	4.96	3.43	9.08	9.97	16.94	3.83333	11.9967	1.78257	5.32318e-08	3.50265e-06	yes	up		888	hypothetical protein								XP_018386122.1(hypothetical protein CC77DRAFT_1008737 [Alternaria alternata])
CC77DRAFT_1025726	338	447	358	652	1216	2949	12.25	15.84	13.09	21.06	42.28	100.37	13.7267	54.57	1.95774	5.44994e-08	3.56509e-06	yes	up		1800	hypothetical protein	COG0385(S:Function unknown)	COG0385(bile acid)	K14347	SLC10A7, P7		PF13593.6(SBF_like:SBF-like CPA transporter family (DUF4137))	GO:0016021(cellular_component:integral component of membrane)	RYN77804.1(hypothetical protein AA0120_g11267 [Alternaria tenuissima])	sp|Q05131|YMS4_YEAST(Uncharacterized membrane protein YMR034C OS=Saccharomyces cerevisiae (strain ATCC 204508 / S288c) OX=559292 GN=YMR034C PE=1 SV=1)
CC77DRAFT_229589	144	155	136	30	39	29	10.96	11.56	10.49	2.04	2.87	2.09	11.0033	2.33333	-1.74038	5.58237e-08	3.63049e-06	yes	down		993	hypothetical protein	ENOG4111PIY(S:Function unknown); COG0500(Q:Secondary metabolites biosynthesis, transport and catabolism)	ENOG4111PIY(Putative methyltransferase); COG0500(Methyltransferase)				PF10294.9(Methyltransf_16:Lysine methyltransferase); PF01861.16(DUF43:Branched-chain polyamine synthase A C-terminal domain)	GO:0016279(molecular_function:protein-lysine N-methyltransferase activity); GO:0005737(cellular_component:cytoplasm)	XP_018383775.1(hypothetical protein CC77DRAFT_229589 [Alternaria alternata])	sp|P53970|EFM6_YEAST(Protein-lysine N-methyltransferase EFM6 OS=Saccharomyces cerevisiae (strain ATCC 204508 / S288c) OX=559292 GN=EFM6 PE=1 SV=1)
CC77DRAFT_1010075	356	430	343	1083	810	1177	10.74	13.41	11.51	28.53	23.53	29.04	11.8867	27.0333	1.61291	5.67901e-08	3.67199e-06	yes	up		2439	hypothetical protein							GO:0016021(cellular_component:integral component of membrane)	XP_018384254.1(hypothetical protein CC77DRAFT_1010075 [Alternaria alternata])
CC77DRAFT_54224	14	8	10	111.98	76	43	1.2	0.67	0.87	8.61	6.31	3.5	0.913333	6.14	2.59632	5.71255e-08	3.67245e-06	yes	up		910	hypothetical protein								XP_018391932.1(hypothetical protein CC77DRAFT_54224 [Alternaria alternata])
CC77DRAFT_1022959	20246.1	45320.2	22872.1	3397.97	5398.13	1907.45	859.24	1878.65	978.95	128.76	220.06	76.15	1238.95	141.657	-2.33094	5.82259e-08	3.70066e-06	yes	down		1639	formate dehydrogenase	COG1052(S:Function unknown)	COG1052(-)	K00122	FDH	map00680(Methane metabolism); map00630(Glyoxylate and dicarboxylate metabolism)	PF02826.19(2-Hacid_dh_C:D-isomer specific 2-hydroxyacid dehydrogenase, NAD binding domain); PF00389.30(2-Hacid_dh:D-isomer specific 2-hydroxyacid dehydrogenase, catalytic domain)	GO:0008863(molecular_function:formate dehydrogenase (NAD+) activity); GO:0051287(molecular_function:NAD binding); GO:0016616(molecular_function:oxidoreductase activity, acting on the CH-OH group of donors, NAD or NADP as acceptor); GO:0042183(biological_process:formate catabolic process); GO:0005737(cellular_component:cytoplasm)	XP_018382854.1(formate dehydrogenase [Alternaria alternata])	sp|Q03134|FDH_EMENI(Formate dehydrogenase OS=Emericella nidulans (strain FGSC A4 / ATCC 38163 / CBS 112.46 / NRRL 194 / M139) OX=227321 GN=aciA PE=2 SV=3)
CC77DRAFT_989893	49	60	40	122	162	148	1.59	1.9	1.31	3.52	5.03	4.5	1.6	4.35	1.66617	5.79504e-08	3.70066e-06	yes	up		1983	FAD binding domain-containing protein	ENOG410XT36(S:Function unknown); ENOG4112CFH(S:Function unknown)	ENOG410XT36(FAD FMN-containing isoamyl alcohol oxidase MreA); ENOG4112CFH(Berberine and berberine like)				PF01565.23(FAD_binding_4:FAD binding domain); PF08031.12(BBE:Berberine and berberine like)	GO:0071949(molecular_function:FAD binding); GO:0016491(molecular_function:oxidoreductase activity)	XP_018385690.1(FAD binding domain-containing protein [Alternaria alternata])	sp|G2QDQ9|VAO15_MYCTT(VAO-type flavoprotein oxidase VAO615 OS=Myceliophthora thermophila (strain ATCC 42464 / BCRC 31852 / DSM 1799) OX=573729 GN=MYCTH_2305637 PE=1 SV=1)
CC77DRAFT_1057280	455	436	362	1385	1084	1123	111.12	105.56	91.61	309.93	263.99	270.91	102.763	281.61	1.70692	6.03348e-08	3.81302e-06	yes	up		483	hypothetical protein	ENOG41122I5(S:Function unknown)	ENOG41122I5(-)				PF13577.6(SnoaL_4:SnoaL-like domain)		XP_018390925.1(hypothetical protein CC77DRAFT_1057280 [Alternaria alternata])
CC77DRAFT_733950	447	577	571	35	145	131	19.64	24.81	25.34	1.37	6.12	5.41	23.2633	4.3	-1.98556	6.15038e-08	3.86506e-06	yes	down		1530	hypothetical protein	ENOG410ZW38(S:Function unknown)	ENOG410ZW38(phosphorylcholine phosphatase)						XP_018387936.1(hypothetical protein CC77DRAFT_733950 [Alternaria alternata])
CC77DRAFT_1032272	946	1378	1185	125	367	344	21.67	30.85	27.34	2.55	8.05	7.38	26.62	5.99333	-1.757	6.66263e-08	4.16358e-06	yes	down		2697	alpha/beta-hydrolase	COG2272(S:Function unknown)	COG2272(Conserved hypothetical, protein)				PF00135.28(COesterase:Carboxylesterase family)	GO:0016787(molecular_function:hydrolase activity); GO:0016021(cellular_component:integral component of membrane)	XP_018384223.1(alpha/beta-hydrolase [Alternaria alternata])	sp|O94493|YC7C_SCHPO(Uncharacterized esterase/lipase C417.12 OS=Schizosaccharomyces pombe (strain 972 / ATCC 24843) OX=284812 GN=SPCC417.12 PE=3 SV=2)
CC77DRAFT_1021913	999.24	795.01	887	1657	1536.02	2750	29.36	22.83	26.27	43.35	43.24	75.77	26.1533	54.12	1.31946	6.75464e-08	4.19763e-06	yes	up		2160	Serine/threonine-protein kinase Rio1	COG1718(T:Signal transduction mechanisms)	COG1718(serine threonine-protein kinase)	K07178	RIOK1	map03008(Ribosome biogenesis in eukaryotes)	PF01163.22(RIO1:RIO1 family)	GO:0005524(molecular_function:ATP binding); GO:0004674(molecular_function:protein serine/threonine kinase activity)	XP_018384508.1(Serine/threonine-protein kinase Rio1 [Alternaria alternata])	sp|O42650|RIO1_SCHPO(Serine/threonine-protein kinase rio1 OS=Schizosaccharomyces pombe (strain 972 / ATCC 24843) OX=284812 GN=rio1 PE=3 SV=2)
CC77DRAFT_1017596	1722	1408	1327	3538	3040	3807	61.19	48.92	47.56	112.01	103.59	127	52.5567	114.2	1.43315	7.31852e-08	4.52292e-06	yes	up		1831	DNAJ domain-containing protein	COG0484(S:Function unknown)	COG0484(-)	K09523	DNAJC3	map05164(Influenza A); map04141(Protein processing in endoplasmic reticulum)	PF00226.31(DnaJ:DnaJ domain); PF07719.17(TPR_2:Tetratricopeptide repeat); PF00515.28(TPR_1:Tetratricopeptide repeat); PF13181.6(TPR_8:Tetratricopeptide repeat); PF13371.6(TPR_9:Tetratricopeptide repeat); PF13431.6(TPR_17:Tetratricopeptide repeat); PF14559.6(TPR_19:Tetratricopeptide repeat); PF13432.6(TPR_16:Tetratricopeptide repeat)		XP_018389391.1(DNAJ domain-containing protein [Alternaria alternata])	sp|Q27968|DNJC3_BOVIN(DnaJ homolog subfamily C member 3 OS=Bos taurus OX=9913 GN=DNAJC3 PE=1 SV=1)
CC77DRAFT_241216	5715.53	3445.69	3562.26	16608.7	11155.3	13027.7	211.08	118.3	123.94	487.66	353.36	391.98	151.107	411	1.84635	7.47717e-08	4.59558e-06	yes	up		895	TPR-like protein	ENOG410XTCJ(S:Function unknown)	ENOG410XTCJ(tetratricopeptide repeat domain)	K09553	STIP1	map05020(Prion diseases)	PF00515.28(TPR_1:Tetratricopeptide repeat); PF17830.1(STI1:STI1 domain); PF13414.6(TPR_11:TPR repeat); PF14559.6(TPR_19:Tetratricopeptide repeat); PF13432.6(TPR_16:Tetratricopeptide repeat); PF13371.6(TPR_9:Tetratricopeptide repeat)	GO:0008233(molecular_function:peptidase activity); GO:0051879(molecular_function:Hsp90 protein binding)	RYN73976.1(Heat shock protein [Alternaria alternata])	sp|Q9USI5|STI1_SCHPO(Heat shock protein sti1 homolog OS=Schizosaccharomyces pombe (strain 972 / ATCC 24843) OX=284812 GN=sti1 PE=3 SV=1)
CC77DRAFT_928998	295	332	222	1114	775	860	9.39	10.34	7.13	31.6	23.65	25.69	8.95333	26.98	1.8457	7.53442e-08	4.60087e-06	yes	up		2013	DUF1212-domain-containing protein	COG2966(S:Function unknown)	COG2966(Gnat family acetyltransferase)				PF06738.12(ThrE:Putative threonine/serine exporter); PF12821.7(ThrE_2:Threonine/Serine exporter, ThrE)	GO:0016021(cellular_component:integral component of membrane)	XP_018389280.1(DUF1212-domain-containing protein [Alternaria alternata])	sp|Q6C4Q0|PRM10_YARLI(Pheromone-regulated membrane protein 10 OS=Yarrowia lipolytica (strain CLIB 122 / E 150) OX=284591 GN=YALI0E24651g PE=3 SV=1)
CC77DRAFT_241452	255	270	297	53	89	58	14.13	14.65	16.64	2.62	4.75	3.03	15.14	3.46667	-1.65901	7.56803e-08	4.60087e-06	yes	down		1267	hypothetical protein	ENOG410YEAC(S:Function unknown)	ENOG410YEAC(-)				PF07883.11(Cupin_2:Cupin domain)	GO:0045735(molecular_function:nutrient reservoir activity)	XP_018383318.1(hypothetical protein CC77DRAFT_241452 [Alternaria alternata])	sp|O34612|YJLB_BACSU(Uncharacterized protein YjlB OS=Bacillus subtilis (strain 168) OX=224308 GN=yjlB PE=4 SV=1)
CC77DRAFT_1030204	572	600	600	1812	1165	2018	22.87	23.46	24.21	64.59	44.71	75.82	23.5133	61.7067	1.65323	7.92306e-08	4.79067e-06	yes	up		1656	Tim44-domain-containing protein	ENOG410Y5IK(O:Posttranslational modification, protein turnover, chaperones)	ENOG410Y5IK(Translocase of inner mitochondrial membrane 44 homolog (Yeast))	K17804	TIM44		PF04280.15(Tim44:Tim44-like domain)	GO:0051087(molecular_function:chaperone binding); GO:0030150(biological_process:protein import into mitochondrial matrix); GO:0005623(cellular_component:cell)	XP_018387707.1(Tim44-domain-containing protein [Alternaria alternata])	sp|O60084|TIM44_SCHPO(Mitochondrial import inner membrane translocase subunit tim44 OS=Schizosaccharomyces pombe (strain 972 / ATCC 24843) OX=284812 GN=tim44 PE=3 SV=1)
CC77DRAFT_936300	213.82	160.93	146.03	482.07	508.98	425.63	8.63	5.73	4.87	10.18	15.88	14.8	6.41	13.62	1.63227	7.98114e-08	4.79984e-06	yes	up		684	hypothetical protein	ENOG411127G(S:Function unknown); ENOG4111X2W(S:Function unknown)	ENOG411127G(-); ENOG4111X2W(-)				PF02298.17(Cu_bind_like:Plastocyanin-like domain)		XP_028505772.1(hypothetical protein AA0111_g6504 [Alternaria arborescens])	sp|P0DN32|CUPR1_ARTBC(Probable GPI-anchored cupredoxin ARB_05732-1 OS=Arthroderma benhamiae (strain ATCC MYA-4681 / CBS 112371) OX=663331 GN=ARB_05732-1 PE=1 SV=1)
CC77DRAFT_840448	1258	1298	1516	2108	2747	3130	62.57	63.18	76.19	93.59	131.36	146.59	67.3133	123.847	1.16366	8.44239e-08	5.05008e-06	yes	up		1382	aldolase	COG0329(P:Inorganic ion transport and metabolism)	COG0329(zinc transporter)				PF00701.22(DHDPS:Dihydrodipicolinate synthetase family)	GO:0016829(molecular_function:lyase activity)	XP_018387251.1(aldolase [Alternaria alternata])	sp|Q5BD77|HOGA1_EMENI(Probable 4-hydroxy-2-oxoglutarate aldolase, mitochondrial OS=Emericella nidulans (strain FGSC A4 / ATCC 38163 / CBS 112.46 / NRRL 194 / M139) OX=227321 GN=AN1503 PE=1 SV=1)
CC77DRAFT_768755	32292	29466	26392	80677	68624	72073	2326.68	2081.73	1925.15	5197.8	4770.61	4917.25	2111.19	4961.89	1.5399	8.75529e-08	5.2094e-06	yes	up		1036	hypothetical protein	ENOG41112P2(S:Function unknown)	ENOG41112P2(-)						XP_028506213.1(hypothetical protein AA0111_g6237 [Alternaria arborescens])
CC77DRAFT_791325	1831	2533	2579	6589	6003	6380	13.99	18.9	19.81	44.71	43.77	45.51	17.5667	44.6633	1.61767	8.96419e-08	5.30547e-06	yes	up		7569	hypothetical protein	ENOG410YW7G(S:Function unknown); ENOG410ZC57(S:Function unknown)	ENOG410YW7G(-); ENOG410ZC57(-)						XP_018387624.1(hypothetical protein CC77DRAFT_791325 [Alternaria alternata])
CC77DRAFT_1065802	43	96	76	4	12	9	2.73	5.96	4.88	0.23	0.73	0.54	4.52333	0.5	-2.40779	9.7922e-08	5.76503e-06	yes	down		1140	hypothetical protein	COG0847(O:Posttranslational modification, protein turnover, chaperones)	COG0847(Organic hydroperoxide resistance protein)					GO:0004527(molecular_function:exonuclease activity); GO:0003676(molecular_function:nucleic acid binding); GO:0003676(molecular_function:nucleic acid binding)	XP_018381163.1(hypothetical protein CC77DRAFT_1065802 [Alternaria alternata])	sp|Q5AL29|REXO3_CANAL(RNA exonuclease 3 OS=Candida albicans (strain SC5314 / ATCC MYA-2876) OX=237561 GN=REX3 PE=3 SV=2)
CC77DRAFT_928393	1357	1408	1154	251	444	253	57.46	58.32	49.34	9.48	18.05	10.07	55.04	12.5333	-1.65094	1.00274e-07	5.84201e-06	yes	down		1578	MFS general substrate transporter	ENOG410ZVDQ(G:Carbohydrate transport and metabolism)	ENOG410ZVDQ(phosphohexokinase)				PF07690.16(MFS_1:Major Facilitator Superfamily); PF00083.24(Sugar_tr:Sugar (and other) transporter)	GO:0022857(molecular_function:transmembrane transporter activity); GO:0016021(cellular_component:integral component of membrane); GO:0055085(biological_process:transmembrane transport); GO:0016021(cellular_component:integral component of membrane)	XP_018389558.1(MFS general substrate transporter [Alternaria alternata])	sp|M2R8W9|MFS1_CERS8(MFS siderochrome iron transporter 1 OS=Ceriporiopsis subvermispora (strain B) OX=914234 GN=mfs1 PE=2 SV=1)
CC77DRAFT_894677	24562.8	17289	16943.9	149786	62636.7	65348.4	1924.13	1327.36	1346.06	10511.9	4741.75	4849.17	1532.52	6700.93	2.27358	1.0017e-07	5.84201e-06	yes	up		972	HSP20-like chaperone	ENOG41111UN(S:Function unknown)	ENOG41111UN(Hsp20/alpha crystallin family)				PF00011.21(HSP20:Hsp20/alpha crystallin family)		XP_018380092.1(HSP20-like chaperone, partial [Alternaria alternata])
CC77DRAFT_1093668	2568.88	2042.57	2065.7	3336.88	3693.6	5940.26	41.05	32.4	35.01	49.8	61.51	97.48	36.1533	69.5967	1.14107	1.02593e-07	5.94611e-06	yes	up		3249	DDHD-domain-containing protein	ENOG410YDSX(S:Function unknown)	ENOG410YDSX(NatA auxiliary subunit)				PF02862.17(DDHD:DDHD domain)	GO:0046872(molecular_function:metal ion binding); GO:0016301(molecular_function:kinase activity); GO:0046872(molecular_function:metal ion binding)	XP_018387645.1(DDHD-domain-containing protein [Alternaria alternata])	sp|Q7LKZ6|YJMD_SCHPO(Probable phospholipase C1020.13c OS=Schizosaccharomyces pombe (strain 972 / ATCC 24843) OX=284812 GN=SPCC1020.13c PE=3 SV=1)
CC77DRAFT_1100036	2486	4956	3637	165	873	320	103.7	202.22	153.15	6.14	34.96	12.55	153.023	17.8833	-2.37278	1.07502e-07	6.19856e-06	yes	down		1598	MFS general substrate transporter	ENOG410ZITE(S:Function unknown)	ENOG410ZITE(DUF895 domain membrane protein)				PF07690.16(MFS_1:Major Facilitator Superfamily); PF05978.16(UNC-93:Ion channel regulatory protein UNC-93)	GO:0050660(molecular_function:flavin adenine dinucleotide binding); GO:0016614(molecular_function:oxidoreductase activity, acting on CH-OH group of donors); GO:0055085(biological_process:transmembrane transport); GO:0016021(cellular_component:integral component of membrane); GO:0055085(biological_process:transmembrane transport); GO:0016021(cellular_component:integral component of membrane)	XP_018379670.1(MFS general substrate transporter [Alternaria alternata])	sp|Q9URX1|YLX5_SCHPO(UNC93-like protein C922.05c OS=Schizosaccharomyces pombe (strain 972 / ATCC 24843) OX=284812 GN=SPAC922.05c PE=3 SV=1)
CC77DRAFT_530112	413.95	359.96	460.91	891.97	989.99	955.98	44.72	38.17	50.68	86.65	103.9	98.44	44.5233	96.33	1.40231	1.0838e-07	6.21715e-06	yes	up		776	hypothetical protein								XP_018389960.1(hypothetical protein CC77DRAFT_530112 [Alternaria alternata])
CC77DRAFT_1007963	460.98	656.6	828.15	1889.68	1795.72	2032.61	33.83	47.22	61.6	124.17	127.25	141.17	47.55	130.863	1.68559	1.10606e-07	6.31247e-06	yes	up		1020	hypothetical protein	ENOG4111KT5(A:RNA processing and modification); ENOG4111TWV(A:RNA processing and modification)	ENOG4111KT5(Phosphodiesterase responsible for the U6 snRNA 3' end processing. Acts as an exoribonuclease (RNase) responsible for trimming the poly(U) tract of the last nucleotides in the pre-U6 snRNA molecule, leading to the formation of mature U6 snRNA); ENOG4111TWV(Phosphodiesterase responsible for the U6 snRNA 3' end processing. Acts as an exoribonuclease (RNase) responsible for trimming the p…				PF09749.9(HVSL:Uncharacterised conserved protein)	GO:1990838(molecular_function:poly(U)-specific exoribonuclease activity, producing 3' uridine cyclic phosphate ends); GO:0034477(biological_process:U6 snRNA 3'-end processing); GO:0005634(cellular_component:nucleus)	XP_018387052.1(hypothetical protein CC77DRAFT_1007963 [Alternaria alternata])	sp|Q7SEZ0|USB1_NEUCR(U6 snRNA phosphodiesterase OS=Neurospora crassa (strain ATCC 24698 / 74-OR23-1A / CBS 708.71 / DSM 1257 / FGSC 987) OX=367110 GN=usb1 PE=3 SV=2)
CC77DRAFT_935406	4349	4617	5002	6973	9368	10106	54.28	56.28	62.8	77.33	111.68	117.87	57.7867	102.293	1.11983	1.11428e-07	6.32536e-06	yes	up		4734	hypothetical protein	COG1131(V:Defense mechanisms); COG0842(V:Defense mechanisms)	COG1131((ABC) transporter); COG0842((ABC) transporter)				PF01061.24(ABC2_membrane:ABC-2 type transporter); PF06422.12(PDR_CDR:CDR ABC transporter); PF00005.27(ABC_tran:ABC transporter); PF14510.6(ABC_trans_N:ABC-transporter N-terminal); PF13481.6(AAA_25:AAA domain); PF13191.6(AAA_16:AAA ATPase domain); PF03193.16(RsgA_GTPase:RsgA GTPase); PF12698.7(ABC2_membrane_3:ABC-2 family transporter protein)	GO:0005524(molecular_function:ATP binding); GO:0016887(molecular_function:ATPase activity); GO:0042626(molecular_function:ATPase activity, coupled to transmembrane movement of substances); GO:0016021(cellular_component:integral component of membrane)	XP_018386314.1(hypothetical protein CC77DRAFT_935406 [Alternaria alternata])	sp|Q4WR59|ABCA_ASPFU(ABC multidrug transporter A-1 OS=Neosartorya fumigata (strain ATCC MYA-4609 / Af293 / CBS 101355 / FGSC A1100) OX=330879 GN=abcA PE=3 SV=1)
CC77DRAFT_940117	763	1074	1095	3040	2993	2550	180.22	250.56	267.35	655.87	702.29	589.34	232.71	649.167	1.70509	1.11963e-07	6.32536e-06	yes	up		495	HSP20-like chaperone	ENOG4111XME(O:Posttranslational modification, protein turnover, chaperones)	ENOG4111XME(Hsp20/alpha crystallin family)	K13993	HSP20	map04141(Protein processing in endoplasmic reticulum)	PF00011.21(HSP20:Hsp20/alpha crystallin family); PF17886.1(ArsA_HSP20:HSP20-like domain found in ArsA)		RII12764.1(hypothetical protein CUC08_Gglean004881 [Alternaria sp. MG1])	sp|Q4UKR8|HSPC2_RICFE(Small heat shock protein C2 OS=Rickettsia felis (strain ATCC VR-1525 / URRWXCal2) OX=315456 GN=hspC2 PE=3 SV=1)
CC77DRAFT_930424	2015	2423	2026	446	850	955	98.29	115.66	99.86	19.42	39.86	43.86	104.603	34.38	-1.27698	1.14509e-07	6.34108e-06	yes	down		1404	PLP-dependent transferase	COG0075(E:Amino acid transport and metabolism)	COG0075(aminotransferase)	K00830	AGXT	map00680(Methane metabolism); map00630(Glyoxylate and dicarboxylate metabolism); map00250(Alanine, aspartate and glutamate metabolism); map00260(Glycine, serine and threonine metabolism); map04146(Peroxisome)	PF00266.19(Aminotran_5:Aminotransferase class-V)	GO:0003824(molecular_function:catalytic activity); GO:0016740(molecular_function:transferase activity); GO:0008483(molecular_function:transaminase activity)	XP_018388343.1(PLP-dependent transferase [Alternaria alternata])	sp|P43567|AGX1_YEAST(Alanine--glyoxylate aminotransferase 1 OS=Saccharomyces cerevisiae (strain ATCC 204508 / S288c) OX=559292 GN=AGX1 PE=1 SV=1)
CC77DRAFT_223095	10946.1	6726.17	5787.16	19850	23379.8	19784.5	617.38	371.75	330.51	1000.48	1270.41	1051.9	439.88	1107.6	1.61093	1.13135e-07	6.34108e-06	yes	up		900	hypothetical protein	ENOG410XUIH(S:Function unknown)	ENOG410XUIH(GPI anchored serine-threonine rich protein)						XP_018383706.1(hypothetical protein CC77DRAFT_223095 [Alternaria alternata])
CC77DRAFT_984843	1466	1250	1020	2238	2195	3558	70.77	59.05	49.75	96.42	101.85	161.69	59.8567	119.987	1.27966	1.14109e-07	6.34108e-06	yes	up		1416	gamma-glutamyl phosphate reductase GPR	COG0014(E:Amino acid transport and metabolism)	COG0014(Catalyzes the NADPH dependent reduction of L-gamma- glutamyl 5-phosphate into L-glutamate 5-semialdehyde and phosphate. The product spontaneously undergoes cyclization to form 1-pyrroline-5-carboxylate (By similarity))	K00147	proA	map00330(Arginine and proline metabolism); map00332(Carbapenem biosynthesis)	PF00171.22(Aldedh:Aldehyde dehydrogenase family)	GO:0004350(molecular_function:glutamate-5-semialdehyde dehydrogenase activity); GO:0050661(molecular_function:NADP binding); GO:0006561(biological_process:proline biosynthetic process)	XP_018387899.1(gamma-glutamyl phosphate reductase GPR [Alternaria alternata])	sp|Q9UT44|PROA_SCHPO(Probable gamma-glutamyl phosphate reductase OS=Schizosaccharomyces pombe (strain 972 / ATCC 24843) OX=284812 GN=pro1 PE=3 SV=1)
CC77DRAFT_1046959	109	356	266	23	45	33	3.33	10.59	8.18	0.62	1.31	0.95	7.36667	0.96	-2.25745	1.14276e-07	6.34108e-06	yes	down		2077	MFS general substrate transporter	ENOG410ZITE(S:Function unknown)	ENOG410ZITE(ANK)				PF07690.16(MFS_1:Major Facilitator Superfamily); PF05978.16(UNC-93:Ion channel regulatory protein UNC-93)	GO:0055085(biological_process:transmembrane transport); GO:0016021(cellular_component:integral component of membrane)	XP_018389720.1(MFS general substrate transporter [Alternaria alternata])	sp|Q9URX1|YLX5_SCHPO(UNC93-like protein C922.05c OS=Schizosaccharomyces pombe (strain 972 / ATCC 24843) OX=284812 GN=SPAC922.05c PE=3 SV=1)
CC77DRAFT_181307	1052	786	569	145	276	263	62.51	45.73	34.21	7.7	15.79	14.74	47.4833	12.7433	-1.49642	1.23498e-07	6.80517e-06	yes	down		1199	NAD(P)-binding protein	ENOG4111VKY(D:Cell cycle control, cell division, chromosome partitioning)	ENOG4111VKY(Ligates lysine onto the cytidine present at position 34 of the AUA codon-specific tRNA(Ile) that contains the anticodon CAU, in an ATP-dependent manner. Cytidine is converted to lysidine, thus changing the amino acid specificity of the tRNA from methionine to isoleucine (By similarity))	K17644	aflD, nor-1	map00254(Aflatoxin biosynthesis)	PF00106.25(adh_short:short chain dehydrogenase); PF13561.6(adh_short_C2:Enoyl-(Acyl carrier protein) reductase); PF08659.10(KR:KR domain)		XP_018384470.1(NAD(P)-binding protein [Alternaria alternata])	sp|M2Y1A3|NOR1_DOTSN(Norsolorinic acid ketoreductase nor1 OS=Dothistroma septosporum (strain NZE10 / CBS 128990) OX=675120 GN=Nor1 PE=2 SV=1)
CC77DRAFT_1017906	167.28	200.96	221.76	572.58	521.84	527.89	6.91	6.63	8.4	23.51	20.83	21.91	7.31333	22.0833	1.62856	1.24313e-07	6.81652e-06	yes	up		2218	hypothetical protein	ENOG410ZRP5(S:Function unknown)	ENOG410ZRP5(-)						XP_018388495.1(hypothetical protein CC77DRAFT_1017906 [Alternaria alternata])
CC77DRAFT_748363	609.44	410.47	489.06	853.93	907.78	1465.95	24.99	16.47	20.24	31.23	35.74	56.51	20.5667	41.16	1.27204	1.24949e-07	6.81796e-06	yes	up		1621	heme oxygenase-like protein	COG5398(P:Inorganic ion transport and metabolism)	COG5398(Heme oxygenase)				PF01126.20(Heme_oxygenase:Heme oxygenase)	GO:0004392(molecular_function:heme oxygenase (decyclizing) activity); GO:0006788(biological_process:heme oxidation); GO:0004392(molecular_function:heme oxygenase (decyclizing) activity); GO:0006788(biological_process:heme oxidation); GO:0016021(cellular_component:integral component of membrane)	XP_018388240.1(heme oxygenase-like protein [Alternaria alternata])	sp|P32339|HMX1_YEAST(Heme-binding protein HMX1 OS=Saccharomyces cerevisiae (strain ATCC 204508 / S288c) OX=559292 GN=HMX1 PE=2 SV=3)
CC77DRAFT_1021821	904	981	828	144	344	349	25.54	27.09	23.59	3.61	9.38	9.27	25.4067	7.42	-1.43329	1.30677e-07	7.09587e-06	yes	down		2240	acylase ACY 1	COG0405(E:Amino acid transport and metabolism)	COG0405(gamma-glutamyltransferase activity)	K00681	ggt	map00460(Cyanoamino acid metabolism); map00480(Glutathione metabolism); map00430(Taurine and hypotaurine metabolism)	PF01019.21(G_glu_transpept:Gamma-glutamyltranspeptidase)	GO:0016740(molecular_function:transferase activity)	XP_018384395.1(acylase ACY 1 [Alternaria alternata])	sp|O05218|YWRD_BACSU(Glutathione hydrolase-like YwrD proenzyme OS=Bacillus subtilis (strain 168) OX=224308 GN=ywrD PE=1 SV=1)
CC77DRAFT_786880	331	248	325	1077	1084	705	13.11	9.61	12.99	38.04	41.21	26.24	11.9033	35.1633	1.82013	1.33622e-07	7.22073e-06	yes	up		1669	sugar transporter	ENOG410XNQK(S:Function unknown)	ENOG410XNQK(Translation machinery associated TMA7)				PF00083.24(Sugar_tr:Sugar (and other) transporter); PF07690.16(MFS_1:Major Facilitator Superfamily); PF03137.20(OATP:Organic Anion Transporter Polypeptide (OATP) family)	GO:0022857(molecular_function:transmembrane transporter activity); GO:0008643(biological_process:carbohydrate transport); GO:0016021(cellular_component:integral component of membrane); GO:0022857(molecular_function:transmembrane transporter activity); GO:0016021(cellular_component:integral component of membrane)	XP_018387572.1(sugar transporter [Alternaria alternata])	sp|A2QQV6|QUTD_ASPNC(Probable quinate permease OS=Aspergillus niger (strain CBS 513.88 / FGSC A1513) OX=425011 GN=qutD PE=3 SV=1)
CC77DRAFT_926730	5887.8	4299.5	4489.16	9537.41	8885.09	12422.5	51.74	39.94	44.81	74.43	74.53	101.93	45.4967	83.63	1.28145	1.36446e-07	7.3379e-06	yes	up		4263	FTHFS-domain-containing protein	COG2759(F:Nucleotide transport and metabolism)	COG2759(formyltetrahydrofolate synthetase)	K00288	MTHFD	map00670(One carbon pool by folate)	PF01268.19(FTHFS:Formate--tetrahydrofolate ligase); PF02882.19(THF_DHG_CYH_C:Tetrahydrofolate dehydrogenase/cyclohydrolase, NAD(P)-binding domain); PF00763.23(THF_DHG_CYH:Tetrahydrofolate dehydrogenase/cyclohydrolase, catalytic domain)	GO:0005524(molecular_function:ATP binding); GO:0004329(molecular_function:formate-tetrahydrofolate ligase activity); GO:0004477(molecular_function:methenyltetrahydrofolate cyclohydrolase activity); GO:0004488(molecular_function:methylenetetrahydrofolate dehydrogenase (NADP+) activity); GO:0009257(biological_process:10-formyltetrahydrofolate biosynthetic process); GO:0009113(biological_process:pur…	XP_018390822.1(FTHFS-domain-containing protein [Alternaria alternata])	sp|Q8WZJ7|C1TC_SCHPO(C-1-tetrahydrofolate synthase, cytoplasmic OS=Schizosaccharomyces pombe (strain 972 / ATCC 24843) OX=284812 GN=SPBC839.16 PE=3 SV=1)
CC77DRAFT_1002385	341	317	345	704	581	1174	7.12	6.47	7.26	13.08	11.61	22.95	6.95	15.88	1.43701	1.40455e-07	7.51734e-06	yes	up		2933	WD40 repeat-like protein	ENOG410XPQD(S:Function unknown)	ENOG410XPQD(transducin beta-like 3)	K14555	UTP13, TBL3	map03008(Ribosome biogenesis in eukaryotes)	PF00400.32(WD40:WD domain, G-beta repeat); PF08625.11(Utp13:Utp13 specific WD40 associated domain); PF12894.7(ANAPC4_WD40:Anaphase-promoting complex subunit 4 WD40 domain)	GO:0006364(biological_process:rRNA processing); GO:0032040(cellular_component:small-subunit processome)	XP_018379272.1(WD40 repeat-like protein [Alternaria alternata])	sp|Q9USN3|UTP13_SCHPO(Probable U3 small nucleolar RNA-associated protein 13 OS=Schizosaccharomyces pombe (strain 972 / ATCC 24843) OX=284812 GN=utp13 PE=3 SV=3)
CC77DRAFT_929899	788	188	112	3978	3176	1781	52.46	12.26	7.55	236.9	203.9	112.04	24.09	184.28	2.66018	1.58121e-07	8.4226e-06	yes	up		1098	the polygalacturonase	COG5434(S:Function unknown)	COG5434(-)	K01213	E3.2.1.67	map00040(Pentose and glucuronate interconversions)	PF00295.17(Glyco_hydro_28:Glycosyl hydrolases family 28)	GO:0004650(molecular_function:polygalacturonase activity); GO:0005975(biological_process:carbohydrate metabolic process); GO:0071555(biological_process:cell wall organization); GO:0005576(cellular_component:extracellular region)	XP_018388497.1(the polygalacturonase [Alternaria alternata])	sp|P26215|PGLR_COCCA(Polygalacturonase OS=Cochliobolus carbonum OX=5017 GN=PGN1 PE=3 SV=1)
CC77DRAFT_1049339	1078	942	960	2218	1818	2620	9.15	7.8	8.19	16.71	14.72	20.75	8.38	17.3933	1.36424	1.76244e-07	9.34346e-06	yes	up		6843	pre-mRNA splicing factor	COG1204(S:Function unknown)	COG1204(asparagine-linked glycosylation 12, alpha-1,6-mannosyltransferase homolog (S. cerevisiae))	K12854	SNRNP200, BRR2	map03040(Spliceosome)	PF02889.16(Sec63:Sec63 Brl domain); PF00270.29(DEAD:DEAD/DEAH box helicase); PF18149.1(Helicase_PWI:N-terminal helicase PWI domain); PF04851.15(ResIII:Type III restriction enzyme, res subunit); PF00271.31(Helicase_C:Helicase conserved C-terminal domain)	GO:0005524(molecular_function:ATP binding); GO:0003676(molecular_function:nucleic acid binding)	XP_018386981.1(pre-mRNA splicing factor [Alternaria alternata])	sp|Q9UT24|BRR2_SCHPO(Pre-mRNA-splicing factor brr2 OS=Schizosaccharomyces pombe (strain 972 / ATCC 24843) OX=284812 GN=brr2 PE=1 SV=1)
CC77DRAFT_1058434	2635	3106	3504	528	1152	763	962.94	1117.82	1372.73	192.23	445.99	301.68	1151.16	313.3	-1.58052	1.77342e-07	9.35731e-06	yes	down		315	hypothetical protein	ENOG410YVAE(S:Function unknown)	ENOG410YVAE(LEA domain protein)						XP_018389362.1(hypothetical protein CC77DRAFT_1058434 [Alternaria alternata])
CC77DRAFT_1030099	899.86	591.81	535.64	2375.08	2011.69	1723.27	36.17	23.58	22.58	87.42	81.2	68.73	27.4433	79.1167	1.76818	1.85118e-07	9.72176e-06	yes	up		1407	hypothetical protein	ENOG410Y1UN(C:Energy production and conversion); ENOG410ZBTG(S:Function unknown)	ENOG410Y1UN(metallo-sulfur cluster assembly); ENOG410ZBTG(Glycosyltransferase family 25 (LPS biosynthesis protein))				PF01755.17(Glyco_transf_25:Glycosyltransferase family 25 (LPS biosynthesis protein))	GO:0016740(molecular_function:transferase activity); GO:0016021(cellular_component:integral component of membrane)	XP_018387562.1(hypothetical protein CC77DRAFT_1030099 [Alternaria alternata])	sp|Q8NBJ5|GT251_HUMAN(Procollagen galactosyltransferase 1 OS=Homo sapiens OX=9606 GN=COLGALT1 PE=1 SV=1)
CC77DRAFT_1018373	2324	2454	2122	8590	6768	5589	168.58	174.41	155.99	557.81	473.94	383.57	166.327	471.773	1.77607	1.87314e-07	9.79109e-06	yes	up		1029	UPF0057-domain-containing protein	ENOG4112A3C(S:Function unknown)	ENOG4112A3C(stress response RCI peptide)				PF01679.17(Pmp3:Proteolipid membrane potential modulator)	GO:0016021(cellular_component:integral component of membrane)	XP_018387758.1(UPF0057-domain-containing protein [Alternaria alternata])	sp|Q4HXT6|PMP3_GIBZE(Plasma membrane proteolipid 3 OS=Gibberella zeae (strain PH-1 / ATCC MYA-4620 / FGSC 9075 / NRRL 31084) OX=229533 GN=PMP3 PE=3 SV=2)
CC77DRAFT_423988	104	200	148.96	17	37	37	2.95	5.54	4.25	0.43	1	0.98	4.24667	0.803333	-1.90941	1.92414e-07	1.00109e-05	yes	down		2231	alkaline phosphatase-like protein	COG3119(S:Function unknown)	COG3119(Putative methyltransferase)	K01130	E3.1.6.1, aslA	map00600(Sphingolipid metabolism); map00140(Steroid hormone biosynthesis)	PF00884.23(Sulfatase:Sulfatase); PF14707.6(Sulfatase_C:C-terminal region of aryl-sulfatase)	GO:0008484(molecular_function:sulfuric ester hydrolase activity)	XP_018381537.1(alkaline phosphatase-like protein [Alternaria alternata])	sp|P51691|ARS_PSEAE(Arylsulfatase OS=Pseudomonas aeruginosa (strain ATCC 15692 / DSM 22644 / CIP 104116 / JCM 14847 / LMG 12228 / 1C / PRS 101 / PAO1) OX=208964 GN=atsA PE=1 SV=3)
CC77DRAFT_660571	1264.65	1140	1048.91	347	427.67	400.88	68.91	60.81	57.79	16.89	22.43	20.59	62.5033	19.97	-1.23407	2.16309e-07	1.1202e-05	yes	down		1284	hypothetical protein	ENOG41125T5(S:Function unknown)	ENOG41125T5(Conserved fungal protein)				PF11937.8(DUF3455:Protein of unknown function (DUF3455))		XP_018389588.1(hypothetical protein CC77DRAFT_660571 [Alternaria alternata])
CC77DRAFT_1052419	1873	1706	1547	299	667	765	80.35	71.59	67.01	11.44	27.48	30.86	72.9833	23.26	-1.32209	2.25136e-07	1.16054e-05	yes	down		1561	hypothetical protein	ENOG4111HH1(S:Function unknown)	ENOG4111HH1(Protein of unknown function (DUF1275))				PF06912.11(DUF1275:Protein of unknown function (DUF1275))	GO:0016021(cellular_component:integral component of membrane)	XP_018382837.1(hypothetical protein CC77DRAFT_1052419 [Alternaria alternata])
CC77DRAFT_1025624	2614	3261	2441	377	848	337	121.49	155.01	112.12	17.63	34.87	13.47	129.54	21.99	-1.91803	2.26311e-07	1.16124e-05	yes	down		1665	hypothetical protein	ENOG410YAZ8(G:Carbohydrate transport and metabolism)	ENOG410YAZ8(Cellobiohydrolase)				PF09792.9(But2:Ubiquitin 3 binding protein But2 C-terminal domain)	GO:0016787(molecular_function:hydrolase activity)	XP_018380154.1(hypothetical protein CC77DRAFT_1025624 [Alternaria alternata])
CC77DRAFT_1020386	409	400	384	1262	810	1208	9.15	8.74	8.69	25.19	17.47	25.58	8.86	22.7467	1.63404	2.29574e-07	1.17261e-05	yes	up		2771	TFP11-domain-containing protein	ENOG410XP4Y(S:Function unknown)	ENOG410XP4Y(be involved in pre-mRNA splicing (By similarity))	K13103	TFIP11		PF07842.12(GCFC:GC-rich sequence DNA-binding factor-like protein); PF01585.23(G-patch:G-patch domain); PF12656.7(G-patch_2:G-patch domain)	GO:0003676(molecular_function:nucleic acid binding)	XP_018386145.1(TFP11-domain-containing protein [Alternaria alternata])	sp|Q9UTK6|YKR3_SCHPO(G-patch domain-containing protein C1486.03 OS=Schizosaccharomyces pombe (strain 972 / ATCC 24843) OX=284812 GN=SPAC1486.03c PE=3 SV=1)
CC77DRAFT_1026001	827.63	945.58	941.83	1446.5	1702.18	2068.86	7.07	8.49	8.4	12.47	15.44	18.15	7.98667	15.3533	1.1389	2.3767e-07	1.20845e-05	yes	up		6011	hypothetical protein	ENOG410XV7A(S:Function unknown)	ENOG410XV7A(HATPase_c domain protein)				PF12449.8(DUF3684:Protein of unknown function (DUF3684))		RYN74698.1(hypothetical protein AA0120_g12305 [Alternaria tenuissima])	sp|Q25293|HSP83_LEIIN(Heat shock protein 83-1 OS=Leishmania infantum OX=5671 GN=HSP83-1 PE=3 SV=2)
CC77DRAFT_945944	762	597	630	1067	1186	1461	21.87	16.75	18.22	27.27	32.61	39.32	18.9467	33.0667	1.11684	2.399e-07	1.21426e-05	yes	up		2205	hypothetical protein	ENOG410YQH4(S:Function unknown)	ENOG410YQH4(phosphoglycerate mutase family protein)				PF00300.22(His_Phos_1:Histidine phosphatase superfamily (branch 1))		XP_018381091.1(hypothetical protein CC77DRAFT_945944 [Alternaria alternata])
CC77DRAFT_1017922	2888.34	2566.05	2672.42	9656.1	5841.52	7979.07	68.01	59.02	63.37	203.26	131.93	175.92	63.4667	170.37	1.70744	2.4177e-07	1.21822e-05	yes	up		2644	TPR-like protein	COG0484(S:Function unknown)	COG0484(-)	K09527	DNAJC7		PF00515.28(TPR_1:Tetratricopeptide repeat); PF07719.17(TPR_2:Tetratricopeptide repeat); PF13414.6(TPR_11:TPR repeat); PF13432.6(TPR_16:Tetratricopeptide repeat); PF00226.31(DnaJ:DnaJ domain); PF14559.6(TPR_19:Tetratricopeptide repeat); PF13428.6(TPR_14:Tetratricopeptide repeat); PF13431.6(TPR_17:Tetratricopeptide repeat); PF13371.6(TPR_9:Tetratricopeptide repeat); PF13176.6(TPR_7:Tetratricopeptid…		XP_018388509.1(TPR-like protein [Alternaria alternata])	sp|Q9HGM9|DNJC7_SCHPO(DnaJ homolog subfamily C member 7 homolog OS=Schizosaccharomyces pombe (strain 972 / ATCC 24843) OX=284812 GN=SPBC543.02c PE=4 SV=1)
CC77DRAFT_672907	138	739	162	24	31	42	14.74	77.46	17.61	2.3	3.22	4.27	36.6033	3.26333	-2.53712	2.53105e-07	1.26961e-05	yes	down		782	hypothetical protein	ENOG411123C(S:Function unknown)	ENOG411123C(-)						XP_018378791.1(hypothetical protein CC77DRAFT_672907 [Alternaria alternata])
CC77DRAFT_191810	2126.27	4577.4	3277.5	86.16	590.23	649.08	101.01	205.58	153.45	3.88	26.81	29.02	153.347	19.9033	-2.34231	2.63288e-07	1.31479e-05	yes	down		1167	hypothetical protein	COG0553(L:Replication, recombination and repair); ENOG41109JE(S:Function unknown)	COG0553(helicase); ENOG41109JE(Conserved hypothetical, protein)	K10877	RAD54B	map03440(Homologous recombination)		GO:0016787(molecular_function:hydrolase activity)	RYN67027.1(hypothetical protein AA0118_g2007 [Alternaria tenuissima])
CC77DRAFT_419561	57.49	65.33	102.32	206.64	210.59	248.93	3.91	4.35	7.05	12.58	13.83	16.01	5.10333	14.14	1.68152	2.66068e-07	1.32277e-05	yes	up		1081	hypothetical protein	ENOG41111X5(S:Function unknown)	ENOG41111X5(-)					GO:0016021(cellular_component:integral component of membrane)	XP_018381506.1(hypothetical protein CC77DRAFT_419561 [Alternaria alternata])
CC77DRAFT_1062994	1224	1256	1139	1924	2008	2851	20.07	20.73	19.49	28.58	32.44	44.76	20.0967	35.26	1.10786	2.75305e-07	1.36264e-05	yes	up		3036	hypothetical protein	ENOG410XQ07(S:Function unknown)	ENOG410XQ07(zinc finger, C3H1-type containing)				PF10650.9(zf-C3H1:Putative zinc-finger domain)	GO:0003723(molecular_function:RNA binding); GO:0000178(cellular_component:exosome (RNase complex))	XP_018384499.1(hypothetical protein CC77DRAFT_1062994 [Alternaria alternata])	sp|Q9UTR8|YLP3_SCHPO(Protein red1 OS=Schizosaccharomyces pombe (strain 972 / ATCC 24843) OX=284812 GN=red1 PE=1 SV=2)
CC77DRAFT_972484	669	1069	1392	148	305	190	5.31	8.33	11.13	1.01	2.33	1.38	8.25667	1.57333	-1.85208	2.8759e-07	1.41717e-05	yes	down		7230	hypothetical protein	ENOG4110EPJ(S:Function unknown)	ENOG4110EPJ(Nacht domain protein)				PF05729.12(NACHT:NACHT domain); PF13191.6(AAA_16:AAA ATPase domain); PF13401.6(AAA_22:AAA domain)	GO:0016779(molecular_function:nucleotidyltransferase activity)	XP_018381089.1(hypothetical protein CC77DRAFT_972484 [Alternaria alternata])
CC77DRAFT_1062823	33	36	41	88	105	111	4	4.28	5.06	9.6	12.39	12.85	4.44667	11.6133	1.59242	2.9605e-07	1.45246e-05	yes	up		720	hypothetical protein								XP_018384325.1(hypothetical protein CC77DRAFT_1062823 [Alternaria alternata])
CC77DRAFT_1018161	112	117	100	25	28	26	23.03	11.23	33.14	1.39	1.67	1.52	22.4667	1.52667	-1.65712	3.08987e-07	1.50932e-05	yes	down		1160	hypothetical protein	ENOG41121FN(S:Function unknown)	ENOG41121FN(-)				PF09792.9(But2:Ubiquitin 3 binding protein But2 C-terminal domain)	GO:0004527(molecular_function:exonuclease activity)	XP_018388753.1(hypothetical protein CC77DRAFT_1018161 [Alternaria alternata])
CC77DRAFT_451935	702	1891	1207	18	221	108	35.84	94.49	62.28	0.82	10.85	5.19	64.2033	5.62	-2.57172	3.12249e-07	1.51862e-05	yes	down		1353	inositol oxygenase 1	ENOG410XQ4J(S:Function unknown)	ENOG410XQ4J(inositol oxygenase)	K00469	MIOX	map00053(Ascorbate and aldarate metabolism); map00562(Inositol phosphate metabolism)	PF05153.15(MIOX:Myo-inositol oxygenase)	GO:0050113(molecular_function:inositol oxygenase activity); GO:0005506(molecular_function:iron ion binding); GO:0019310(biological_process:inositol catabolic process); GO:0005737(cellular_component:cytoplasm)	XP_018380999.1(inositol oxygenase 1 [Alternaria alternata])	sp|Q8L799|MIOX1_ARATH(Inositol oxygenase 1 OS=Arabidopsis thaliana OX=3702 GN=MIOX1 PE=2 SV=1)
CC77DRAFT_982253	45137	71621	28995	4233	6383	925	2246.98	3489.07	1458.58	188.1	305.51	43.36	2398.21	178.99	-2.55339	3.42055e-07	1.65637e-05	yes	down		1381	TauD-domain-containing protein	COG2175(S:Function unknown)	COG2175(Heterokaryon incompatibility protein (HET))				PF02668.16(TauD:Taurine catabolism dioxygenase TauD, TfdA family)	GO:0051213(molecular_function:dioxygenase activity); GO:0016491(molecular_function:oxidoreductase activity)	XP_018390301.1(TauD-domain-containing protein [Alternaria alternata])	sp|B5BP48|YP54_SCHPO(Putative alpha-ketoglutarate-dependent sulfonate dioxygenase OS=Schizosaccharomyces pombe (strain 972 / ATCC 24843) OX=284812 GN=SPBC460.04c PE=3 SV=1)
CC77DRAFT_1004449	931	406	363	2038	2128	1701	234.63	101.13	94.73	469.99	534.12	420.7	143.497	474.937	1.89669	3.61332e-07	1.74218e-05	yes	up		480	hypothetical protein	ENOG410YRH4(S:Function unknown)	ENOG410YRH4(-)				PF16541.5(AltA1:Alternaria alternata allergen 1)		XP_018391931.1(hypothetical protein CC77DRAFT_1004449 [Alternaria alternata])	sp|G0Y276|PEVD1_VERDA(Effector protein PevD1 OS=Verticillium dahliae OX=27337 PE=1 SV=1)
CC77DRAFT_932748	51	50	49	132	108	165	6.39	6.15	6.26	14.9	13.18	19.77	6.26667	15.95	1.57333	3.65767e-07	1.756e-05	yes	up		705	hypothetical protein	ENOG410YQE2(S:Function unknown)	ENOG410YQE2(G-patch domain protein)				PF01585.23(G-patch:G-patch domain)	GO:0003676(molecular_function:nucleic acid binding)	XP_018387716.1(hypothetical protein CC77DRAFT_932748 [Alternaria alternata])
CC77DRAFT_548054	0	0	0	1345.86	265.53	1466.17	0	0	0	35.04	7.44	40.2	0	27.56	3.06696	3.7088e-07	1.77293e-05	yes	up		2169	hypothetical protein	ENOG410XQ8R(U:Intracellular trafficking, secretion, and vesicular transport)	ENOG410XQ8R(G- protein-coupled receptor)				PF12430.8(ABA_GPCR:Abscisic acid G-protein coupled receptor); PF12537.8(GPHR_N:The Golgi pH Regulator (GPHR) Family N-terminal)	GO:0016021(cellular_component:integral component of membrane)	XP_018390284.1(hypothetical protein CC77DRAFT_548054 [Alternaria alternata])	sp|B5X1G3|GPHR_SALSA(Golgi pH regulator OS=Salmo salar OX=8030 GN=gpr89 PE=2 SV=1)
CC77DRAFT_1077674	98.61	107.44	118.27	169.54	225.25	385.54	2.46	2.61	2.96	3.75	5.38	8.98	2.67667	6.03667	1.3743	3.88444e-07	1.84899e-05	yes	up		2441	hypothetical protein	ENOG4111FD5(S:Function unknown)	ENOG4111FD5(Fungal specific transcription factor domain)				PF04082.18(Fungal_trans:Fungal specific transcription factor domain); PF00172.18(Zn_clus:Fungal Zn(2)-Cys(6) binuclear cluster domain)	GO:0003677(molecular_function:DNA binding); GO:0000981(molecular_function:RNA polymerase II transcription factor activity, sequence-specific DNA binding); GO:0008270(molecular_function:zinc ion binding); GO:0006351(biological_process:transcription, DNA-templated); GO:0005634(cellular_component:nucleus); GO:0003677(molecular_function:DNA binding); GO:0008270(molecular_function:zinc ion binding); G…	XP_018381894.1(hypothetical protein CC77DRAFT_1077674 [Alternaria alternata])	sp|P52959|CTF1B_FUSSO(Cutinase transcription factor 1 beta OS=Fusarium solani subsp. pisi OX=70791 GN=CTF1-BETA PE=2 SV=1)
CC77DRAFT_1066731	21677.2	15290	14989.1	123351	51448.3	52399.6	387.58	267.08	269.74	1961.02	879.44	876.41	308.133	1238.96	2.17595	3.97856e-07	1.88577e-05	yes	up		297	hypothetical protein								XP_018380093.1(hypothetical protein CC77DRAFT_1066731 [Alternaria alternata])
CC77DRAFT_1015771	332	545	364	1201	807	2508	12.42	19.94	13.74	40.05	28.96	88.13	15.3667	52.38	1.84002	4.14821e-07	1.95788e-05	yes	up		1752	FAD/NAD(P)-binding domain-containing protein	ENOG410XPQQ(T:Signal transduction mechanisms); ENOG4112BN8(O:Posttranslational modification, protein turnover, chaperones)	ENOG410XPQQ(CAMP-dependent protein kinase, catalytic subunit); ENOG4112BN8(pyridine nucleotide-disulphide oxidoreductase)				PF07992.14(Pyr_redox_2:Pyridine nucleotide-disulphide oxidoreductase); PF00070.27(Pyr_redox:Pyridine nucleotide-disulphide oxidoreductase); PF13738.6(Pyr_redox_3:Pyridine nucleotide-disulphide oxidoreductase); PF13434.6(K_oxygenase:L-lysine 6-monooxygenase (NADPH-requiring))	GO:0016491(molecular_function:oxidoreductase activity); GO:0022857(molecular_function:transmembrane transporter activity); GO:0016021(cellular_component:integral component of membrane); GO:0016491(molecular_function:oxidoreductase activity)	XP_018391900.1(FAD/NAD(P)-binding domain-containing protein [Alternaria alternata])	sp|B2KWH9|OXR1_AJECA(Oxidoreductase OXR1 OS=Ajellomyces capsulatus OX=5037 GN=OXR1 PE=2 SV=1)
CC77DRAFT_1027587	728	477	409	102	183	124	28.69	18.23	15.52	3.29	6.73	4.08	20.8133	4.7	-1.58839	4.23134e-07	1.98873e-05	yes	down		1464	hypothetical protein	ENOG410Z3WK(S:Function unknown)	ENOG410Z3WK(Conserved hypothetical, protein)				PF11927.8(DUF3445:Protein of unknown function (DUF3445))	GO:0016021(cellular_component:integral component of membrane)	XP_018392007.1(hypothetical protein CC77DRAFT_1027587 [Alternaria alternata])
CC77DRAFT_1012719	89	87	74	275	216	224	2.4	2.29	2.01	6.59	5.57	5.65	2.23333	5.93667	1.68143	4.29435e-07	2.0099e-05	yes	up		2334	hypothetical protein	ENOG41112P4(S:Function unknown)	ENOG41112P4(-)						XP_018381466.1(hypothetical protein CC77DRAFT_1012719 [Alternaria alternata])
CC77DRAFT_927224	46	39	49	81	122	131	1.75	1.45	1.88	2.75	4.46	4.69	1.69333	3.96667	1.45023	4.40516e-07	2.05317e-05	yes	up		1725	phosphate permease	COG0306(S:Function unknown)	COG0306(ZnF_C2H2)	K14640	SLC20A, PIT		PF01384.20(PHO4:Phosphate transporter family)	GO:0005315(molecular_function:inorganic phosphate transmembrane transporter activity); GO:0006817(biological_process:phosphate ion transport); GO:0016021(cellular_component:integral component of membrane)	XP_018390127.1(phosphate permease [Alternaria alternata])	sp|P15710|PHO4_NEUCR(Phosphate-repressible phosphate permease pho-4 OS=Neurospora crassa (strain ATCC 24698 / 74-OR23-1A / CBS 708.71 / DSM 1257 / FGSC 987) OX=367110 GN=pho-4 PE=1 SV=1)
CC77DRAFT_940733	2875	2814	2913	3472	5174	7897	51.48	47.53	48.76	58.42	96.6	142.47	49.2567	99.1633	1.08966	4.44864e-07	2.0563e-05	yes	up		2253	DAO-domain-containing protein	COG0578(C:Energy production and conversion)	COG0578(glycerol-3-phosphate dehydrogenase)	K00111	glpA, glpD	map00564(Glycerophospholipid metabolism)	PF01266.24(DAO:FAD dependent oxidoreductase); PF16901.5(DAO_C:C-terminal domain of alpha-glycerophosphate oxidase); PF00890.24(FAD_binding_2:FAD binding domain); PF12831.7(FAD_oxidored:FAD dependent oxidoreductase)	GO:0052591(molecular_function:sn-glycerol-3-phosphate:ubiquinone-8 oxidoreductase activity); GO:0016740(molecular_function:transferase activity); GO:0006072(biological_process:glycerol-3-phosphate metabolic process); GO:0009331(cellular_component:glycerol-3-phosphate dehydrogenase complex); GO:0016021(cellular_component:integral component of membrane); GO:0052591(molecular_function:sn-glycerol-3-…	XP_018383668.1(DAO-domain-containing protein [Alternaria alternata])	sp|Q64521|GPDM_MOUSE(Glycerol-3-phosphate dehydrogenase, mitochondrial OS=Mus musculus OX=10090 GN=Gpd2 PE=1 SV=2)
CC77DRAFT_950927	5202	4631	4595	9256	8231	11525	270.03	235.27	241.09	429.01	410.96	563.6	248.797	467.857	1.22177	4.43432e-07	2.0563e-05	yes	up		1335	hypothetical protein	ENOG410XNTF(S:Function unknown)	ENOG410XNTF(Casein kinase II beta 2 subunit)					GO:0070628(molecular_function:proteasome binding)	XP_018378936.1(hypothetical protein CC77DRAFT_950927 [Alternaria alternata])
CC77DRAFT_1019788	2831	1746	2051	4154	4507	5176	50.03	30.14	36.48	65.26	76.14	85.55	38.8833	75.65	1.27376	4.61637e-07	2.12505e-05	yes	up		3420	hypothetical protein	ENOG410XR02(K:Transcription)	ENOG410XR02(Nuclear transcription factor, X-box)	K12236	NFX1	map05165(Human papillomavirus infection)	PF01424.22(R3H:R3H domain); PF01422.17(zf-NF-X1:NF-X1 type zinc finger)	GO:0003700(molecular_function:transcription factor activity, sequence-specific DNA binding); GO:0003676(molecular_function:nucleic acid binding); GO:0008270(molecular_function:zinc ion binding); GO:0005634(cellular_component:nucleus)	XP_018386405.1(hypothetical protein CC77DRAFT_1019788 [Alternaria alternata])	sp|O74853|FAP1H_SCHPO(FKBP12-associated protein 1 homolog OS=Schizosaccharomyces pombe (strain 972 / ATCC 24843) OX=284812 GN=fap1 PE=1 SV=1)
CC77DRAFT_1013796	21	20	15	41	75	321	0.64	0.6	0.46	1.11	2.19	9.19	0.566667	4.16333	2.41346	4.68037e-07	2.14568e-05	yes	up		2088	hypothetical protein	ENOG4111MH0(S:Function unknown)	ENOG4111MH0(-)				PF11374.8(DUF3176:Protein of unknown function (DUF3176))	GO:0016021(cellular_component:integral component of membrane)	XP_018380132.1(hypothetical protein CC77DRAFT_1013796 [Alternaria alternata])
CC77DRAFT_1023450	12	21	17	90	66	66	0.43	0.73	0.61	2.87	2.26	2.22	0.59	2.45	2.11267	4.72544e-07	2.15337e-05	yes	up		1820	hypothetical protein							GO:0016787(molecular_function:hydrolase activity)	RYN50502.1(hypothetical protein AA0118_g10901 [Alternaria tenuissima])
CC77DRAFT_940843	348.48	305.96	263.13	67.35	116.19	139.55	14.02	9.54	10.42	2.81	6.29	5.27	11.3267	4.79	-1.24284	4.73564e-07	2.15337e-05	yes	down		549	hypothetical protein	ENOG4111ME8(S:Function unknown)	ENOG4111ME8(Survival motor neuron)				PF06003.12(SMN:Survival motor neuron protein (SMN))	GO:0003723(molecular_function:RNA binding); GO:0006397(biological_process:mRNA processing); GO:0005737(cellular_component:cytoplasm); GO:0005634(cellular_component:nucleus)	XP_018383632.1(hypothetical protein CC77DRAFT_940843 [Alternaria alternata])
CC77DRAFT_972450	507	255	255	64	95	100	30.35	14.95	15.45	3.42	5.48	5.65	20.25	4.85	-1.59408	4.8931e-07	2.21596e-05	yes	down		1192	glycoside hydrolase/deacetylase	COG0726(C:Energy production and conversion)	COG0726(alcohol dehydrogenase)				PF01522.21(Polysacc_deac_1:Polysaccharide deacetylase); PF10096.9(DUF2334:Uncharacterized protein conserved in bacteria (DUF2334))	GO:0016810(molecular_function:hydrolase activity, acting on carbon-nitrogen (but not peptide) bonds); GO:0005975(biological_process:carbohydrate metabolic process)	XP_018381072.1(glycoside hydrolase/deacetylase [Alternaria alternata])	sp|B5ZA76|PGDAE_HELPG(Peptidoglycan deacetylase OS=Helicobacter pylori (strain G27) OX=563041 GN=pgdA PE=1 SV=1)
CC77DRAFT_364732	42	46	64	3	10	7	1.65	1.77	2.54	0.1	0.38	0.26	1.98667	0.246667	-2.25671	4.93093e-07	2.22409e-05	yes	down		1682	heme-dependent catalase	ENOG410YSDP(P:Inorganic ion transport and metabolism)	ENOG410YSDP(C4-dicarboxylate transporter malic acid transport protein)					GO:0004096(molecular_function:catalase activity); GO:0020037(molecular_function:heme binding)	XP_018382378.1(heme-dependent catalase [Alternaria alternata])	sp|P55495|Y4IL_SINFN(Uncharacterized protein y4iL OS=Sinorhizobium fredii (strain NBRC 101917 / NGR234) OX=394 GN=NGR_a03210 PE=4 SV=1)
CC77DRAFT_435378	1192	2060	2327	3739	4681	8916	35.23	59.68	69.61	99.34	134.13	249	54.84	160.823	1.65008	5.07446e-07	2.27964e-05	yes	up		2033	MFS general substrate transporter	ENOG410XSE0(G:Carbohydrate transport and metabolism)	ENOG410XSE0(Major Facilitator superfamily)				PF07690.16(MFS_1:Major Facilitator Superfamily); PF00083.24(Sugar_tr:Sugar (and other) transporter); PF12832.7(MFS_1_like:MFS_1 like family)	GO:0055085(biological_process:transmembrane transport); GO:0016021(cellular_component:integral component of membrane)	XP_018381151.1(MFS general substrate transporter [Alternaria alternata])	sp|Q4WRQ4|MFSB_ASPFU(Major facilitator superfamily multidrug transporter mfsB OS=Neosartorya fumigata (strain ATCC MYA-4609 / Af293 / CBS 101355 / FGSC A1100) OX=330879 GN=mfsB PE=2 SV=1)
CC77DRAFT_1039719	3525	6831	9083	500	1734	814	124.59	248	346.17	14.51	62.76	26.46	239.587	34.5767	-2.1223	5.10367e-07	2.28358e-05	yes	down		1320	S-glutathione dehydrogenase	COG1063(S:Function unknown)	COG1063(Conserved hypothetical, protein)				PF08240.12(ADH_N:Alcohol dehydrogenase GroES-like domain); PF00107.26(ADH_zinc_N:Zinc-binding dehydrogenase)	GO:0016491(molecular_function:oxidoreductase activity); GO:0008270(molecular_function:zinc ion binding)	XP_018386874.1(S-glutathione dehydrogenase [Alternaria alternata])	sp|Q9P6I8|YHG1_SCHPO(Zinc-type alcohol dehydrogenase-like protein C1198.01 OS=Schizosaccharomyces pombe (strain 972 / ATCC 24843) OX=284812 GN=SPBC1198.01 PE=3 SV=1)
CC77DRAFT_939847	1711.03	4410.89	4473.69	100.93	694.46	556.72	140.54	355.15	372.82	7.43	55.16	43.35	289.503	35.3133	-2.34	5.1898e-07	2.31287e-05	yes	down		939	RTA1-domain-containing protein	ENOG410Z557(S:Function unknown)	ENOG410Z557(RTA1 like protein)				PF04479.13(RTA1:RTA1 like protein)	GO:0016021(cellular_component:integral component of membrane); GO:0004012(molecular_function:phospholipid-translocating ATPase activity); GO:0000324(cellular_component:fungal-type vacuole); GO:0016021(cellular_component:integral component of membrane); GO:0005886(cellular_component:plasma membrane)	XP_018384181.1(RTA1-domain-containing protein [Alternaria alternata])	sp|A0A2Z5TTA9|HIME_ASPJA(Efflux pump himE OS=Aspergillus japonicus OX=34381 GN=himE PE=3 SV=1)
CC77DRAFT_617095	868	578	574	1429	1220	1935	65.6	42.81	43.98	96.72	89.06	138.46	50.7967	108.08	1.37022	5.22405e-07	2.3189e-05	yes	up		998	hypothetical protein	COG0316(S:Function unknown)	COG0316(Iron--sulfur cluster)				PF01521.20(Fe-S_biosyn:Iron-sulphur cluster biosynthesis)	GO:0051536(molecular_function:iron-sulfur cluster binding); GO:0005198(molecular_function:structural molecule activity); GO:0097428(biological_process:protein maturation by iron-sulfur cluster transfer); GO:0051537(molecular_function:2 iron, 2 sulfur cluster binding); GO:0051539(molecular_function:4 iron, 4 sulfur cluster binding); GO:0005506(molecular_function:iron ion binding); GO:0005198(molec…	XP_018389063.1(hypothetical protein CC77DRAFT_617095 [Alternaria alternata])	sp|Q12425|ISA2_YEAST(Iron-sulfur assembly protein 2 OS=Saccharomyces cerevisiae (strain ATCC 204508 / S288c) OX=559292 GN=ISA2 PE=1 SV=1)
CC77DRAFT_680029	239	149	145	314	349	599	10.56	6.44	6.47	12.38	14.81	24.9	7.82333	17.3633	1.38326	5.54029e-07	2.4343e-05	yes	up		1523	phosphoserine phosphatase serb	COG0560(E:Amino acid transport and metabolism)	COG0560(phosphoserine phosphatase activity)	K01079	serB, PSPH	map00680(Methane metabolism); map00260(Glycine, serine and threonine metabolism)	PF12710.7(HAD:haloacid dehalogenase-like hydrolase); PF00702.26(Hydrolase:haloacid dehalogenase-like hydrolase); PF08282.12(Hydrolase_3:haloacid dehalogenase-like hydrolase); PF13419.6(HAD_2:Haloacid dehalogenase-like hydrolase)	GO:0000287(molecular_function:magnesium ion binding); GO:0016791(molecular_function:phosphatase activity); GO:0004647(molecular_function:phosphoserine phosphatase activity); GO:0016311(biological_process:dephosphorylation); GO:0006564(biological_process:L-serine biosynthetic process); GO:0005737(cellular_component:cytoplasm)	XP_018388400.1(phosphoserine phosphatase serb [Alternaria alternata])	sp|O74382|SERB_SCHPO(Probable phosphoserine phosphatase OS=Schizosaccharomyces pombe (strain 972 / ATCC 24843) OX=284812 GN=SPBC3H7.07c PE=2 SV=1)
CC77DRAFT_1023897	255	189	158	306	407	709	18.96	13.77	11.91	20.38	29.23	49.91	14.88	33.1733	1.35746	5.52284e-07	2.4343e-05	yes	up		1010	hypothetical protein	ENOG410ZG63(S:Function unknown); ENOG411211V(S:Function unknown); ENOG41113AD(S:Function unknown)	ENOG410ZG63(-); ENOG411211V(-); ENOG41113AD(-)						XP_018381966.1(hypothetical protein CC77DRAFT_1023897 [Alternaria alternata])	sp|G0LET8|BOA12_BOTFB(Botcinic acid biosynthesis cluster B protein 12 OS=Botryotinia fuckeliana (strain B05.10) OX=332648 GN=BOA12 PE=2 SV=1)
CC77DRAFT_1095799	225.32	217.21	194.57	560.2	518.55	484.56	9.04	14.78	8.19	16.98	14.3	14.41	10.67	15.23	1.49752	5.54931e-07	2.4343e-05	yes	up		344	hypothetical protein	ENOG411127X(S:Function unknown)	ENOG411127X(-)					GO:0016021(cellular_component:integral component of membrane); GO:0003743(molecular_function:translation initiation factor activity)	XP_018384713.1(hypothetical protein CC77DRAFT_1095799 [Alternaria alternata])
CC77DRAFT_947345	3517	8194	6269	341	1535	522	106.71	243.03	191.73	9.21	44.65	14.85	180.49	22.9033	-2.25229	5.66097e-07	2.47358e-05	yes	down		2100	acetyl-CoA synthetase-like protein	COG0365(I:Lipid transport and metabolism)	COG0365(Catalyzes the conversion of acetate into acetyl-CoA (AcCoA), an essential intermediate at the junction of anabolic and catabolic pathways. AcsA undergoes a two-step reaction. In the first half reaction, AcsA combines acetate with ATP to form acetyl-adenylate (AcAMP) intermediate. In the second half reaction, it can then transfer the acetyl group from AcAMP to the sulfhydryl group of CoA, …	K01908	prpE	map00640(Propanoate metabolism)	PF00501.28(AMP-binding:AMP-binding enzyme); PF16177.5(ACAS_N:Acetyl-coenzyme A synthetase N-terminus); PF13193.6(AMP-binding_C:AMP-binding enzyme C-terminal domain)	GO:0016874(molecular_function:ligase activity); GO:0016021(cellular_component:integral component of membrane); GO:0003824(molecular_function:catalytic activity); GO:0003824(molecular_function:catalytic activity); GO:0016021(cellular_component:integral component of membrane)	XP_018380555.1(acetyl-CoA synthetase-like protein [Alternaria alternata])	sp|P28812|Y3568_PSEAE(Uncharacterized protein PA3568 OS=Pseudomonas aeruginosa (strain ATCC 15692 / DSM 22644 / CIP 104116 / JCM 14847 / LMG 12228 / 1C / PRS 101 / PAO1) OX=208964 GN=PA3568 PE=3 SV=2)
CC77DRAFT_170927	1489	4855	4522	425	736	338	61.56	196.34	188.72	15.67	29.21	13.14	148.873	19.34	-2.18865	5.78492e-07	2.5179e-05	yes	down		1610	MFS general substrate transporter	ENOG410XSSD(G:Carbohydrate transport and metabolism)	ENOG410XSSD(Transporter)	K08178	JEN		PF00083.24(Sugar_tr:Sugar (and other) transporter); PF07690.16(MFS_1:Major Facilitator Superfamily)	GO:0022857(molecular_function:transmembrane transporter activity); GO:0008643(biological_process:carbohydrate transport); GO:0016021(cellular_component:integral component of membrane); GO:0022857(molecular_function:transmembrane transporter activity); GO:0016021(cellular_component:integral component of membrane)	XP_018384984.1(MFS general substrate transporter [Alternaria alternata])	sp|P36035|JEN1_YEAST(Carboxylic acid transporter protein homolog OS=Saccharomyces cerevisiae (strain ATCC 204508 / S288c) OX=559292 GN=JEN1 PE=1 SV=1)
CC77DRAFT_1056004	959	723	1539	2618	5304	3022	16.88	12.47	27.35	41.67	91.27	50.52	18.9	61.1533	1.81131	5.82274e-07	2.52454e-05	yes	up		3243	calcium ATPase	COG0474(S:Function unknown)	COG0474(Conserved hypothetical, protein)	K01539	ATP1A	map04024(cAMP signaling pathway); map04978(Mineral absorption); map04261(Adrenergic signaling in cardiomyocytes); map04972(Pancreatic secretion); map04964(Proximal tubule bicarbonate reclamation); map04260(Cardiac muscle contraction); map04971(Gastric acid secretion); map04961(Endocrine and other factor-regulated calcium reabsorption); map04960(Aldosterone-regulated sodium reabsorption); map04974…	PF00689.21(Cation_ATPase_C:Cation transporting ATPase, C-terminus); PF00122.20(E1-E2_ATPase:E1-E2 ATPase); PF00702.26(Hydrolase:haloacid dehalogenase-like hydrolase); PF13246.6(Cation_ATPase:Cation transport ATPase (P-type)); PF00690.26(Cation_ATPase_N:Cation transporter/ATPase, N-terminus); PF08282.12(Hydrolase_3:haloacid dehalogenase-like hydrolase)	GO:0005524(molecular_function:ATP binding); GO:0016021(cellular_component:integral component of membrane); GO:0005524(molecular_function:ATP binding); GO:0005388(molecular_function:calcium-transporting ATPase activity); GO:0016021(cellular_component:integral component of membrane)	XP_018391307.1(calcium ATPase [Alternaria alternata])	sp|P17326|AT1A_ARTSF(Sodium/potassium-transporting ATPase subunit alpha-A OS=Artemia franciscana OX=6661 PE=2 SV=1)
CC77DRAFT_1016385	704.24	1021.86	1243.35	8354.99	3573.23	2977.78	9.73	13.8	17.29	102.62	47.19	38.47	13.6067	62.76	2.27145	6.01688e-07	2.59864e-05	yes	up		4300	hypothetical protein	ENOG410XPXM(D:Cell cycle control, cell division, chromosome partitioning); COG5244(D:Cell cycle control, cell division, chromosome partitioning)	ENOG410XPXM(DyNactin); COG5244(CAP-GLY domain containing linker protein)	K04648	DCTN1	map05016(Huntington disease); map04962(Vasopressin-regulated water reabsorption)	PF12455.8(Dynactin:Dynein associated protein); PF01302.25(CAP_GLY:CAP-Gly domain)	GO:0016301(molecular_function:kinase activity)	XP_018390836.1(hypothetical protein CC77DRAFT_1016385 [Alternaria alternata])	sp|Q9NQT8|KI13B_HUMAN(Kinesin-like protein KIF13B OS=Homo sapiens OX=9606 GN=KIF13B PE=1 SV=2)
CC77DRAFT_1048907	5	3	6	82	36	23	0.23	0.14	0.28	3.39	1.6	1	0.216667	1.99667	2.67619	6.11805e-07	2.63064e-05	yes	up		1465	hypothetical protein	COG0382(U:Intracellular trafficking, secretion, and vesicular transport)	COG0382(Transmembrane amino acid transporter protein)	K06125	COQ2	map00130(Ubiquinone and other terpenoid-quinone biosynthesis)	PF01040.18(UbiA:UbiA prenyltransferase family)	GO:0016765(molecular_function:transferase activity, transferring alkyl or aryl (other than methyl) groups); GO:0016021(cellular_component:integral component of membrane)	XP_018387363.1(hypothetical protein CC77DRAFT_1048907 [Alternaria alternata])	sp|A0A097ZPE3|ANDD_EMEVA(Polyprenyl transferase andD OS=Emericella variicolor OX=1549217 GN=andD PE=1 SV=1)
CC77DRAFT_1041135	4537	3926	3586	21178	10024	11842	140.98	119.29	112.36	585.63	298.53	345.13	124.21	409.763	1.95691	6.13801e-07	2.63064e-05	yes	up		2056	chaperonin GroL	COG0459(S:Function unknown)	COG0459(-)	K04077	groEL, HSPD1	map03018(RNA degradation); map04212(Longevity regulating pathway - worm); map04940(Type I diabetes mellitus); map05134(Legionellosis); map05152(Tuberculosis)	PF00118.24(Cpn60_TCP1:TCP-1/cpn60 chaperonin family)	GO:0005524(molecular_function:ATP binding); GO:0042026(biological_process:protein refolding); GO:0005737(cellular_component:cytoplasm); GO:0005524(molecular_function:ATP binding); GO:0051082(molecular_function:unfolded protein binding); GO:0006458(biological_process:'de novo' protein folding); GO:0008637(biological_process:apoptotic mitochondrial changes); GO:0007005(biological_process:mitochondr…	XP_018385156.1(chaperonin GroL [Alternaria alternata])	sp|Q5B041|HSP60_EMENI(Heat shock protein 60 OS=Emericella nidulans (strain FGSC A4 / ATCC 38163 / CBS 112.46 / NRRL 194 / M139) OX=227321 GN=hsp60 PE=1 SV=1)
CC77DRAFT_1024916	3696	5547	6142	502	1707	1179	174.8	256.69	293.44	21.19	77.59	52.48	241.643	50.42	-1.8084	6.21571e-07	2.65378e-05	yes	down		1440	sarcosine oxidase	COG0665(S:Function unknown)	COG0665(carbohydrate esterase family 5 protein)				PF01266.24(DAO:FAD dependent oxidoreductase); PF13450.6(NAD_binding_8:NAD(P)-binding Rossmann-like domain); PF04820.14(Trp_halogenase:Tryptophan halogenase); PF01134.22(GIDA:Glucose inhibited division protein A)	GO:0016491(molecular_function:oxidoreductase activity); GO:0016021(cellular_component:integral component of membrane)	OWY57134.1(sarcosine oxidase [Alternaria alternata])	sp|O43029|FAP1_SCHPO(L-pipecolate oxidase OS=Schizosaccharomyces pombe (strain 972 / ATCC 24843) OX=284812 GN=fap1 PE=1 SV=1)
CC77DRAFT_1010416	599	931	739	1408	1721	4615	24.07	36.84	30	50.63	66.82	173.5	30.3033	96.9833	1.7238	6.28946e-07	2.66492e-05	yes	up		1671	FAD/NAD(P)-binding domain-containing protein	ENOG410YBZI(O:Posttranslational modification, protein turnover, chaperones)	ENOG410YBZI(GMC oxidoreductase)	K19069	CDH		PF00732.19(GMC_oxred_N:GMC oxidoreductase); PF05199.13(GMC_oxred_C:GMC oxidoreductase); PF03486.14(HI0933_like:HI0933-like protein); PF00890.24(FAD_binding_2:FAD binding domain); PF07992.14(Pyr_redox_2:Pyridine nucleotide-disulphide oxidoreductase); PF01494.19(FAD_binding_3:FAD binding domain); PF01266.24(DAO:FAD dependent oxidoreductase); PF13450.6(NAD_binding_8:NAD(P)-binding Rossmann-like doma…	GO:0050660(molecular_function:flavin adenine dinucleotide binding); GO:0016614(molecular_function:oxidoreductase activity, acting on CH-OH group of donors); GO:0003743(molecular_function:translation initiation factor activity); GO:0008812(molecular_function:choline dehydrogenase activity); GO:0050660(molecular_function:flavin adenine dinucleotide binding); GO:0050660(molecular_function:flavin ade…	XP_018383880.1(FAD/NAD(P)-binding domain-containing protein [Alternaria alternata])	sp|Q01738|CDH_PHACH(Cellobiose dehydrogenase OS=Phanerochaete chrysosporium OX=5306 GN=CDH-1 PE=1 SV=1)
CC77DRAFT_1067622	184	1503	986	46	127	88	7.9	63.12	42.74	1.76	5.24	3.55	37.92	3.51667	-2.48214	6.28485e-07	2.66492e-05	yes	down		1560	molybdopterin binding oxidoreductase	COG2041(O:Posttranslational modification, protein turnover, chaperones)	COG2041(mitochondrial import inner membrane translocase, subunit)	K00387	SUOX	map00920(Sulfur metabolism)	PF00174.19(Oxidored_molyb:Oxidoreductase molybdopterin binding domain); PF03404.16(Mo-co_dimer:Mo-co oxidoreductase dimerisation domain)	GO:0030151(molecular_function:molybdenum ion binding); GO:0016491(molecular_function:oxidoreductase activity); GO:0042128(biological_process:nitrate assimilation)	XP_018379099.1(molybdopterin binding oxidoreductase [Alternaria alternata])	sp|P51687|SUOX_HUMAN(Sulfite oxidase, mitochondrial OS=Homo sapiens OX=9606 GN=SUOX PE=1 SV=2)
CC77DRAFT_1022117	1111.92	773.66	1076.9	3020.16	2339.91	2474.55	18.99	9.68	17.5	56.73	45.74	49.62	15.39	50.6967	1.59552	6.33026e-07	2.67209e-05	yes	up		2660	MFS general substrate transporter	ENOG410XPCB(U:Intracellular trafficking, secretion, and vesicular transport)	ENOG410XPCB(Solute carrier family 43 member 3)				PF07690.16(MFS_1:Major Facilitator Superfamily); PF00083.24(Sugar_tr:Sugar (and other) transporter)	GO:0055085(biological_process:transmembrane transport); GO:0016021(cellular_component:integral component of membrane)	XP_018383984.1(MFS general substrate transporter [Alternaria alternata])	sp|Q04991|FMP42_YEAST(Protein FMP42 OS=Saccharomyces cerevisiae (strain ATCC 204508 / S288c) OX=559292 GN=FMP42 PE=1 SV=1)
CC77DRAFT_686730	1046.01	845.68	711.29	1345.83	1477.37	2181.18	29.93	23.65	20.41	34.09	40.49	58.12	24.6633	44.2333	1.13541	6.5819e-07	2.76786e-05	yes	up		2211	hypothetical protein	ENOG410XNZY(S:Function unknown)	ENOG410XNZY(Conserved hypothetical, protein)				PF01794.19(Ferric_reduct:Ferric reductase like transmembrane component); PF08030.12(NAD_binding_6:Ferric reductase NAD binding domain); PF08022.12(FAD_binding_8:FAD-binding domain)	GO:0016491(molecular_function:oxidoreductase activity); GO:0016021(cellular_component:integral component of membrane)	XP_018388466.1(hypothetical protein CC77DRAFT_686730 [Alternaria alternata])	sp|Q75CQ8|FRE8_ASHGO(Probable ferric reductase transmembrane component OS=Ashbya gossypii (strain ATCC 10895 / CBS 109.51 / FGSC 9923 / NRRL Y-1056) OX=284811 GN=FRE8 PE=3 SV=1)
CC77DRAFT_1028499	3738	3697	3559	12597	8627	9133	50.66	52.68	52.97	153.79	106.97	126.49	52.1033	129.083	1.65419	6.65142e-07	2.78662e-05	yes	up		2436	hypothetical protein	ENOG410XNZ6(K:Transcription)	ENOG410XNZ6(Transcription factor)				PF04516.15(CP2:CP2 transcription factor)	GO:0003700(molecular_function:transcription factor activity, sequence-specific DNA binding); GO:0006357(biological_process:regulation of transcription from RNA polymerase II promoter)	XP_018390158.1(hypothetical protein CC77DRAFT_1028499 [Alternaria alternata])	sp|Q5M7R9|GRHL2_XENTR(Grainyhead-like protein 2 homolog OS=Xenopus tropicalis OX=8364 GN=grhl2 PE=2 SV=1)
CC77DRAFT_992661	3086	3513	3629	10799	9371	7716	207.26	193.83	198.67	450.5	423.31	309.51	199.92	394.44	1.62995	6.69899e-07	2.79608e-05	yes	up		715	Bet v1-like protein	ENOG410ZK6T(S:Function unknown)	ENOG410ZK6T(Polyketide cyclase / dehydrase and lipid transport)				PF10604.9(Polyketide_cyc2:Polyketide cyclase / dehydrase and lipid transport)		XP_018383834.1(Bet v1-like protein [Alternaria alternata])
CC77DRAFT_178498	24	232	223	7	14	3	0.44	4.16	4.12	0.11	0.25	0.05	2.90667	0.136667	-2.74575	7.30696e-07	3.0385e-05	yes	down		3301	hypothetical protein	ENOG4111226(S:Function unknown); ENOG410YD64(S:Function unknown)	ENOG4111226(-); ENOG410YD64(-)					GO:0003964(molecular_function:RNA-directed DNA polymerase activity)	XP_018384408.1(hypothetical protein CC77DRAFT_178498 [Alternaria alternata])
CC77DRAFT_1015035	426	906	553	2166	1282	4789	11.06	23.03	14.62	49.7	31.19	114.97	16.2367	65.2867	1.99991	7.41319e-07	3.07126e-05	yes	up		2457	siderochrome-iron transporter-like protein Sit1	ENOG410ZYHG(U:Intracellular trafficking, secretion, and vesicular transport)	ENOG410ZYHG(Transporter)	K08197	ARN		PF07690.16(MFS_1:Major Facilitator Superfamily)	GO:0055085(biological_process:transmembrane transport); GO:0016021(cellular_component:integral component of membrane)	XP_018391077.1(siderochrome-iron transporter-like protein Sit1 [Alternaria alternata])	sp|Q4WGS5|SIT1_ASPFU(Siderophore iron transporter 1 OS=Neosartorya fumigata (strain ATCC MYA-4609 / Af293 / CBS 101355 / FGSC A1100) OX=330879 GN=sit1 PE=1 SV=1)
CC77DRAFT_1001894	427	644	480	120	181	165	10.82	15.95	12.26	2.71	4.39	3.92	13.01	3.67333	-1.4123	7.57437e-07	3.12645e-05	yes	down		2463	Mis6-domain-containing protein	COG5264(O:Posttranslational modification, protein turnover, chaperones); ENOG410ZT13(S:Function unknown)	COG5264(Vacuolar transporter chaperone); ENOG410ZT13(Centromere protein I)	K11501	CENPI		PF07778.11(CENP-I:Mis6)	GO:0034508(biological_process:centromere complex assembly); GO:0016021(cellular_component:integral component of membrane); GO:0000776(cellular_component:kinetochore); GO:0034508(biological_process:centromere complex assembly); GO:0000776(cellular_component:kinetochore)	XP_018379632.1(Mis6-domain-containing protein [Alternaria alternata])	sp|P87227|CENPI_SCHPO(Inner kinetochore subunit mis6 OS=Schizosaccharomyces pombe (strain 972 / ATCC 24843) OX=284812 GN=mis6 PE=1 SV=1)
CC77DRAFT_1081963	37.07	74.97	93.97	9.58	3.03	5.49	2.1	4.16	5.39	0.49	0.17	0.29	3.88333	0.316667	-2.45941	8.43778e-07	3.47004e-05	yes	down		1244	hypothetical protein	COG3321(S:Function unknown)	COG3321(FAD binding domain)	K15415	MDPG		PF16073.5(SAT:Starter unit:ACP transacylase in aflatoxin biosynthesis)	GO:0016740(molecular_function:transferase activity); GO:0031177(molecular_function:phosphopantetheine binding); GO:0016740(molecular_function:transferase activity)	XP_018390239.1(hypothetical protein CC77DRAFT_1081963 [Alternaria alternata])	sp|A0A0H4ADX3|PKS19_PHANO(Non-reducing polyketide synthase PKS19 OS=Phaeosphaeria nodorum (strain SN15 / ATCC MYA-4574 / FGSC 10173) OX=321614 PE=2 SV=1)
CC77DRAFT_1024818	2644	2664	2504	7516	5733	6170	157.85	159.27	153.81	409.85	340.06	357.94	156.977	369.283	1.5187	8.60795e-07	3.52705e-05	yes	up		1138	hypothetical protein	ENOG410Y6K1(S:Function unknown)	ENOG410Y6K1(-)						RYO55040.1(hypothetical protein AA0116_g10073 [Alternaria tenuissima])
CC77DRAFT_483091	6	13	9	57	41	47	0.75	0.82	0.96	3.27	2.54	2.85	0.843333	2.88667	2.212	8.93697e-07	3.6485e-05	yes	up		473	hypothetical protein							GO:0016021(cellular_component:integral component of membrane)	XP_018380594.1(hypothetical protein CC77DRAFT_483091 [Alternaria alternata])
CC77DRAFT_933198	11235	18594	14808	39854	33901	42137	316.3	508.5	421.15	988.96	913.12	1106.16	415.317	1002.75	1.53148	9.22975e-07	3.75433e-05	yes	up		1848	endoplasmic oxidoreductin	COG5061(O:Posttranslational modification, protein turnover, chaperones); COG5061(U:Intracellular trafficking, secretion, and vesicular transport)	COG5061(S. cerevisiae); COG5061(S. cerevisiae)				PF04137.15(ERO1:Endoplasmic Reticulum Oxidoreductin 1 (ERO1))	GO:0016671(molecular_function:oxidoreductase activity, acting on a sulfur group of donors, disulfide as acceptor); GO:0003756(molecular_function:protein disulfide isomerase activity); GO:0005783(cellular_component:endoplasmic reticulum); GO:0005524(molecular_function:ATP binding); GO:0043140(molecular_function:ATP-dependent 3'-5' DNA helicase activity); GO:0003677(molecular_function:DNA binding);…	XP_018387023.1(endoplasmic oxidoreductin [Alternaria alternata])	sp|Q7SEY9|ERO1_NEUCR(Endoplasmic reticulum oxidoreductin-1 OS=Neurospora crassa (strain ATCC 24698 / 74-OR23-1A / CBS 708.71 / DSM 1257 / FGSC 987) OX=367110 GN=ero-1 PE=3 SV=1)
CC77DRAFT_966321	4591	3938	1822	133	753	143	146.2	122.6	58.5	3.77	22.98	4.27	109.1	10.34	-2.41823	9.62297e-07	3.90009e-05	yes	down		2013	FAD/NAD(P)-binding domain-containing protein	COG2072(C:Energy production and conversion)	COG2072(Monooxygenase)				PF00743.19(FMO-like:Flavin-binding monooxygenase-like); PF07992.14(Pyr_redox_2:Pyridine nucleotide-disulphide oxidoreductase); PF13450.6(NAD_binding_8:NAD(P)-binding Rossmann-like domain); PF13738.6(Pyr_redox_3:Pyridine nucleotide-disulphide oxidoreductase); PF13434.6(K_oxygenase:L-lysine 6-monooxygenase (NADPH-requiring)); PF01266.24(DAO:FAD dependent oxidoreductase)	GO:0050660(molecular_function:flavin adenine dinucleotide binding); GO:0004499(molecular_function:N,N-dimethylaniline monooxygenase activity); GO:0050661(molecular_function:NADP binding); GO:0016491(molecular_function:oxidoreductase activity)	XP_018384494.1(FAD/NAD(P)-binding domain-containing protein [Alternaria alternata])	sp|Q30DW9|MOXY_DOTSE(FAD-binding monooxygenase moxY OS=Dothistroma septosporum OX=64363 GN=moxY PE=2 SV=1)
CC77DRAFT_279987	52	60	81	209	178	186	0.96	1.09	1.51	3.44	3.15	3.22	1.18667	3.27	1.69446	9.88775e-07	3.99294e-05	yes	up		3276	hypothetical protein	ENOG4111TQB(S:Function unknown)	ENOG4111TQB(Fungal specific transcription factor domain)				PF04082.18(Fungal_trans:Fungal specific transcription factor domain); PF00172.18(Zn_clus:Fungal Zn(2)-Cys(6) binuclear cluster domain)	GO:0003677(molecular_function:DNA binding); GO:0000981(molecular_function:RNA polymerase II transcription factor activity, sequence-specific DNA binding); GO:0008270(molecular_function:zinc ion binding); GO:0006351(biological_process:transcription, DNA-templated); GO:0005634(cellular_component:nucleus)	XP_018382565.1(hypothetical protein CC77DRAFT_279987 [Alternaria alternata])	sp|Q9P6I9|YHDD_SCHPO(Uncharacterized transcriptional regulatory protein C1683.13c OS=Schizosaccharomyces pombe (strain 972 / ATCC 24843) OX=284812 GN=SPBC1683.13c PE=1 SV=1)
CC77DRAFT_649511	47092	28616	28332	448804	127997	90138	890.94	528.82	539.45	7549.69	2315.97	1595.34	653.07	3820.33	2.46534	1.00453e-06	4.04198e-05	yes	up		3212	heat shock protein	COG0542(S:Function unknown)	COG0542(-)	K03695	clpB	map04213(Longevity regulating pathway - multiple species)	PF07724.14(AAA_2:AAA domain (Cdc48 subfamily)); PF17871.1(AAA_lid_9:AAA lid domain); PF00004.29(AAA:ATPase family associated with various cellular activities (AAA)); PF10431.9(ClpB_D2-small:C-terminal, D2-small domain, of ClpB protein); PF07728.14(AAA_5:AAA domain (dynein-related subfamily)); PF13401.6(AAA_22:AAA domain); PF13191.6(AAA_16:AAA ATPase domain); PF00158.26(Sigma54_activat:Sigma-54 in…	GO:0005524(molecular_function:ATP binding); GO:0016887(molecular_function:ATPase activity); GO:0051787(molecular_function:misfolded protein binding); GO:0070370(biological_process:cellular heat acclimation); GO:0071218(biological_process:cellular response to misfolded protein); GO:0019538(biological_process:protein metabolic process); GO:0042026(biological_process:protein refolding); GO:0043335(b…	XP_018389573.1(heat shock protein [Alternaria alternata])	sp|P31540|HSP98_NEUCR(Heat shock protein hsp98 OS=Neurospora crassa (strain ATCC 24698 / 74-OR23-1A / CBS 708.71 / DSM 1257 / FGSC 987) OX=367110 GN=hsp98 PE=1 SV=2)
CC77DRAFT_1022230	337	244.92	241	54	106	74	22.09	15.73	16	3.17	6.7	4.58	17.94	4.81667	-1.46279	1.10869e-06	4.44509e-05	yes	down		1111	NAD(P)-binding protein	ENOG410XRR8(S:Function unknown)	ENOG410XRR8(Short-chain dehydrogenase reductase Sdr)				PF00106.25(adh_short:short chain dehydrogenase); PF13561.6(adh_short_C2:Enoyl-(Acyl carrier protein) reductase); PF08659.10(KR:KR domain)	GO:0016491(molecular_function:oxidoreductase activity)	XP_018384118.1(NAD(P)-binding protein [Alternaria alternata])	sp|O31680|YKVO_BACSU(Uncharacterized oxidoreductase YkvO OS=Bacillus subtilis (strain 168) OX=224308 GN=ykvO PE=3 SV=1)
CC77DRAFT_1027550	460.91	283.09	260.08	483.45	827.61	924.9	38.54	23.2	22.07	36.24	66.94	73.34	27.9367	58.84	1.30555	1.13151e-06	4.52038e-05	yes	up		927	hypothetical protein	ENOG41111XP(S:Function unknown)	ENOG41111XP(-)						RYN88955.1(hypothetical protein AA0120_g7096 [Alternaria tenuissima])
CC77DRAFT_50435	16.37	16.13	17.5	71.94	42.91	81.31	2.07	1.97	2.32	9	5.97	11.07	2.12	8.68	1.9564	1.13565e-06	4.52076e-05	yes	up		722	hypothetical protein							GO:0016021(cellular_component:integral component of membrane)	XP_018391892.1(hypothetical protein CC77DRAFT_50435 [Alternaria alternata])
CC77DRAFT_1052541	1577	1325	1311	2435	2265	3302	20.71	17	17.32	28.42	28.42	40.53	18.3433	32.4567	1.13663	1.17275e-06	4.63331e-05	yes	up		4512	phospholipid-translocating P-type ATPase	ENOG410XPYK(U:Intracellular trafficking, secretion, and vesicular transport)	ENOG410XPYK(SEC16 homolog A (S. cerevisiae))	K01530	E7.6.2.1		PF16212.5(PhoLip_ATPase_C:Phospholipid-translocating P-type ATPase C-terminal); PF16209.5(PhoLip_ATPase_N:Phospholipid-translocating ATPase N-terminal); PF00702.26(Hydrolase:haloacid dehalogenase-like hydrolase); PF00122.20(E1-E2_ATPase:E1-E2 ATPase); PF13246.6(Cation_ATPase:Cation transport ATPase (P-type))	GO:0005524(molecular_function:ATP binding); GO:0004012(molecular_function:phospholipid-translocating ATPase activity); GO:0000287(molecular_function:magnesium ion binding); GO:0016021(cellular_component:integral component of membrane); GO:0005524(molecular_function:ATP binding); GO:0004012(molecular_function:phospholipid-translocating ATPase activity); GO:0000287(molecular_function:magnesium ion …	XP_018382990.1(phospholipid-translocating P-type ATPase [Alternaria alternata])	sp|P40527|ATC7_YEAST(Probable phospholipid-transporting ATPase NEO1 OS=Saccharomyces cerevisiae (strain ATCC 204508 / S288c) OX=559292 GN=NEO1 PE=1 SV=1)
CC77DRAFT_942239	134	152	149	377	330	352	4.7	5.21	5.27	11.79	11.1	11.59	5.06	11.4933	1.47063	1.17593e-06	4.63331e-05	yes	up		1851	hypothetical protein	ENOG411123M(S:Function unknown)	ENOG411123M(-)					GO:0036459(molecular_function:thiol-dependent ubiquitinyl hydrolase activity); GO:0016579(biological_process:protein deubiquitination); GO:0006511(biological_process:ubiquitin-dependent protein catabolic process)	XP_018382865.1(hypothetical protein CC77DRAFT_942239 [Alternaria alternata])
CC77DRAFT_1060990	22.96	45.64	61.85	126.92	125.19	261.47	1.77	3.45	4.83	8.76	9.32	19.08	3.35	12.3867	1.89171	1.17635e-06	4.63331e-05	yes	up		984	hypothetical protein								XP_018386724.1(hypothetical protein CC77DRAFT_1060990 [Alternaria alternata])
CC77DRAFT_1032079	5296	9642	7582	1242	2402	2973	167.82	302	241.15	34.54	71.41	86.2	236.99	64.05	-1.4906	1.18537e-06	4.65249e-05	yes	down		2730	hypothetical protein	COG0427(C:Energy production and conversion)	COG0427(Acetyl-CoA hydrolase)	K01067	E3.1.2.1, ACH1	map00620(Pyruvate metabolism)	PF02550.15(AcetylCoA_hydro:Acetyl-CoA hydrolase/transferase N-terminal domain); PF13336.6(AcetylCoA_hyd_C:Acetyl-CoA hydrolase/transferase C-terminal domain); PF08528.11(Whi5:Whi5 like)	GO:0003824(molecular_function:catalytic activity); GO:0006084(biological_process:acetyl-CoA metabolic process); GO:0016787(molecular_function:hydrolase activity); GO:0006084(biological_process:acetyl-CoA metabolic process)	XP_018384733.1(hypothetical protein CC77DRAFT_1032079 [Alternaria alternata])	sp|P15937|ACH1_NEUCR(Acetyl-CoA hydrolase OS=Neurospora crassa (strain ATCC 24698 / 74-OR23-1A / CBS 708.71 / DSM 1257 / FGSC 987) OX=367110 GN=acu-8 PE=3 SV=2)
CC77DRAFT_1004377	2510	1756.53	1641	3563	3264	5952	84.67	57.68	55.14	107.63	106.05	189.3	65.83	134.327	1.28192	1.21094e-06	4.7362e-05	yes	up		1902	alcohol oxidase	COG2303(O:Posttranslational modification, protein turnover, chaperones)	COG2303(OTU domain, ubiquitin aldehyde binding)				PF00732.19(GMC_oxred_N:GMC oxidoreductase); PF05199.13(GMC_oxred_C:GMC oxidoreductase)	GO:0050660(molecular_function:flavin adenine dinucleotide binding); GO:0016614(molecular_function:oxidoreductase activity, acting on CH-OH group of donors)	XP_018391847.1(alcohol oxidase [Alternaria alternata])	sp|A0A142PTM2|CITC_MONPU(Dehydrogenase mpl7 OS=Monascus purpureus OX=5098 GN=mpl7 PE=1 SV=1)
CC77DRAFT_1066182	2161	2046	2207	7803	6821	4409	93.61	86.7	96.52	301.24	283.64	179.51	92.2767	254.797	1.735	1.22228e-06	4.7639e-05	yes	up		1554	hypothetical protein	ENOG4110IHA(S:Function unknown)	ENOG4110IHA(-)	K19366	SPG20	map04144(Endocytosis)	PF06911.12(Senescence:Senescence-associated protein)		XP_018380709.1(hypothetical protein CC77DRAFT_1066182 [Alternaria alternata])
CC77DRAFT_938144	349	646	598	51	150	171	103.03	188.8	183.62	13.84	44.39	49.91	158.483	36.0467	-1.7614	1.37454e-06	5.33874e-05	yes	down		447	DUF336-domain-containing protein	COG3193(S:Function unknown)	COG3193(Glcg protein)				PF03928.14(Haem_degrading:Haem-degrading)		XP_018384831.1(DUF336-domain-containing protein [Alternaria alternata])	sp|P45517|YDHY_CITFR(Uncharacterized 15.0 kDa protein in dhaT-dhaS intergenic region OS=Citrobacter freundii OX=546 PE=3 SV=1)
CC77DRAFT_937282	127	57	52	336	256	242	14.45	6.37	6.03	34.39	28.32	26.27	8.95	29.66	1.90945	1.53491e-06	5.94099e-05	yes	up		750	hypothetical protein						PF08693.10(SKG6:Transmembrane alpha-helix domain)	GO:0016021(cellular_component:integral component of membrane)	XP_018385403.1(hypothetical protein CC77DRAFT_937282, partial [Alternaria alternata])
CC77DRAFT_980103	843	761	884	1379	1311	2630	19.49	17.19	20.58	28.36	29	56.94	19.0867	38.1	1.23998	1.60036e-06	6.17297e-05	yes	up		2675	DUF663-domain-containing protein	COG5177(S:Function unknown)	COG5177(TSR1, 20S rRNA accumulation, homolog (S. cerevisiae))	K14799	TSR1		PF04950.12(RIBIOP_C:40S ribosome biogenesis protein Tsr1 and BMS1 C-terminal); PF08142.12(AARP2CN:AARP2CN (NUC121) domain)	GO:0042254(biological_process:ribosome biogenesis); GO:0005634(cellular_component:nucleus)	XP_018390510.1(DUF663-domain-containing protein [Alternaria alternata])	sp|O13956|TSR1_SCHPO(Ribosome biogenesis protein tsr1 OS=Schizosaccharomyces pombe (strain 972 / ATCC 24843) OX=284812 GN=tsr1 PE=3 SV=1)
CC77DRAFT_983892	1718.95	1894.59	703.55	52.61	343.88	98.34	34.09	37.68	10.31	0.65	4.58	1.28	27.36	2.17	-2.31805	1.64662e-06	6.32959e-05	yes	down		1644	MFS general substrate transporter	ENOG410YAJE(G:Carbohydrate transport and metabolism); COG0477(G:Carbohydrate transport and metabolism)	ENOG410YAJE(Transporter); COG0477(Transporter)				PF07690.16(MFS_1:Major Facilitator Superfamily)	GO:0015116(molecular_function:sulfate transmembrane transporter activity); GO:1901682(molecular_function:sulfur compound transmembrane transporter activity); GO:0022857(molecular_function:transmembrane transporter activity); GO:0016021(cellular_component:integral component of membrane); GO:0031224(cellular_component:intrinsic component of membrane); GO:0055085(biological_process:transmembrane tra…	XP_018388561.1(MFS general substrate transporter [Alternaria alternata])	sp|P40445|YIQ6_YEAST(Uncharacterized transporter YIL166C OS=Saccharomyces cerevisiae (strain ATCC 204508 / S288c) OX=559292 GN=YIL166C PE=1 SV=1)
CC77DRAFT_1020408	201	177	204	23	53	13	14.07	12.14	14.46	1.44	3.58	0.86	13.5567	1.96	-2.05538	1.67399e-06	6.41274e-05	yes	down		1057	NAD(P)-binding protein	COG1028(S:Function unknown)	COG1028(-)				PF13561.6(adh_short_C2:Enoyl-(Acyl carrier protein) reductase); PF00106.25(adh_short:short chain dehydrogenase); PF08659.10(KR:KR domain)	GO:0016616(molecular_function:oxidoreductase activity, acting on the CH-OH group of donors, NAD or NADP as acceptor); GO:0055114(biological_process:oxidation-reduction process); GO:0016491(molecular_function:oxidoreductase activity)	XP_018386170.1(NAD(P)-binding protein [Alternaria alternata])	sp|Q9SCU0|SDR2A_ARATH(Short-chain dehydrogenase reductase 2a OS=Arabidopsis thaliana OX=3702 GN=SDR2a PE=3 SV=1)
CC77DRAFT_1067052	228	217	244	640	438	632	1.69	1.57	1.82	4.21	3.1	4.37	1.69333	3.89333	1.49276	1.71299e-06	6.53978e-05	yes	up		7794	polyketide synthase PksG	COG3321(S:Function unknown)	COG3321(O-methyltransferase)				PF08659.10(KR:KR domain); PF00109.26(ketoacyl-synt:Beta-ketoacyl synthase, N-terminal domain); PF14765.6(PS-DH:Polyketide synthase dehydratase); PF02801.22(Ketoacyl-synt_C:Beta-ketoacyl synthase, C-terminal domain); PF00698.21(Acyl_transf_1:Acyl transferase domain); PF00107.26(ADH_zinc_N:Zinc-binding dehydrogenase); PF08242.12(Methyltransf_12:Methyltransferase domain); PF16197.5(KAsynt_C_assoc:Ke…	GO:0016491(molecular_function:oxidoreductase activity); GO:0031177(molecular_function:phosphopantetheine binding); GO:0016740(molecular_function:transferase activity)	XP_018379904.1(polyketide synthase PksG [Alternaria alternata])	sp|Q5KTM9|ALT5_ALTSO(Highly reducing polyketide synthase alt5 OS=Alternaria solani OX=48100 GN=alt5 PE=1 SV=1)
CC77DRAFT_1013694	3293	4814	4742	7662	8070	16800	225.68	323.17	329.17	469.84	533.53	1088.4	292.673	697.257	1.4177	1.76782e-06	6.72615e-05	yes	up		1074	alternative oxidase	ENOG410YFEH(S:Function unknown)	ENOG410YFEH(alternative oxidase)				PF01786.17(AOX:Alternative oxidase)	GO:0003998(molecular_function:acylphosphatase activity); GO:0009916(molecular_function:alternative oxidase activity); GO:0046872(molecular_function:metal ion binding); GO:0016021(cellular_component:integral component of membrane); GO:0070469(cellular_component:respiratory chain); GO:0009916(molecular_function:alternative oxidase activity); GO:0046872(molecular_function:metal ion binding); GO:0016…	XP_018380304.1(alternative oxidase [Alternaria alternata])	sp|Q9P429|AOX_VENIN(Alternative oxidase, mitochondrial OS=Venturia inaequalis OX=5025 GN=AOX1 PE=3 SV=1)
CC77DRAFT_510755	225.23	167.15	159.38	264.19	346.18	644.77	6.39	4.63	4.55	6.67	9.4	17.14	5.19	11.07	1.29905	1.78625e-06	6.77321e-05	yes	up		2229	DnaJ-domain-containing protein	ENOG410XNV5(S:Function unknown)	ENOG410XNV5(beta-amyloid clearance)	K09506	DNAJA5		PF00226.31(DnaJ:DnaJ domain); PF12171.8(zf-C2H2_jaz:Zinc-finger double-stranded RNA-binding); PF12874.7(zf-met:Zinc-finger of C2H2 type); PF12756.7(zf-C2H2_2:C2H2 type zinc-finger (2 copies)); PF13894.6(zf-C2H2_4:C2H2-type zinc finger)	GO:0003676(molecular_function:nucleic acid binding); GO:0008270(molecular_function:zinc ion binding)	XP_018389736.1(DnaJ-domain-containing protein [Alternaria alternata])	sp|Q0II91|DJC21_BOVIN(DnaJ homolog subfamily C member 21 OS=Bos taurus OX=9913 GN=DNAJC21 PE=2 SV=2)
CC77DRAFT_114775	885	776	831	1060	1342	1645	13.42	11.49	12.68	14.28	19.44	23.32	12.53	19.0133	0.909411	1.81912e-06	6.87455e-05	no	up		3943	hypothetical protein	ENOG411159R(S:Function unknown)	ENOG411159R(Integral membrane channel protein)				PF00520.31(Ion_trans:Ion transport protein)	GO:0005216(molecular_function:ion channel activity); GO:0016021(cellular_component:integral component of membrane)	XP_018385627.1(hypothetical protein CC77DRAFT_114775 [Alternaria alternata])	sp|Q5A2J7|YVC1_CANAL(Calcium channel YVC1 OS=Candida albicans (strain SC5314 / ATCC MYA-2876) OX=237561 GN=YVC1 PE=2 SV=2)
CC77DRAFT_849081	3483	2708	2755	5575	4816	7308.98	392.19	299.39	315.95	564.83	527.29	785.23	335.843	625.783	1.19338	1.86815e-06	7.03607e-05	yes	up		755	hypothetical protein	ENOG41112CW(S:Function unknown)	ENOG41112CW(-)					GO:0016021(cellular_component:integral component of membrane)	XP_028502919.1(hypothetical protein AA0111_g9455 [Alternaria arborescens])
CC77DRAFT_1018411	30	6	8	52	77	100	1.59	0.31	0.43	2.45	3.91	4.98	0.776667	3.78	2.16634	1.89388e-06	7.10903e-05	yes	up		1316	necrosis-and ethylene-inducing protein-like protein 1 precursor	ENOG4111HXM(S:Function unknown)	ENOG4111HXM(necrosis and ethylene inducing peptide)				PF05630.11(NPP1:Necrosis inducing protein (NPP1))		RYN82321.1(hypothetical protein AA0120_g9717 [Alternaria tenuissima])	sp|L7NCS1|NLP10_PHYCP(NLP effector protein 10 OS=Phytophthora capsici OX=4784 GN=NLP10 PE=2 SV=1)
CC77DRAFT_1005031	12992	20355	15832	2358.55	6026.61	6118.82	426.03	678.05	542.05	48.23	160.39	157.07	548.71	121.897	-1.48371	1.93468e-06	7.23789e-05	yes	down		1416	citrate synthase-like protein	COG0372(S:Function unknown)	COG0372(transmembrane and coiled-coil)	K01647	CS, gltA	map00020(Citrate cycle (TCA cycle)); map00630(Glyoxylate and dicarboxylate metabolism)	PF00285.21(Citrate_synt:Citrate synthase, C-terminal domain)	GO:0046912(molecular_function:transferase activity, transferring acyl groups, acyl groups converted into alkyl on transfer); GO:0006099(biological_process:tricarboxylic acid cycle); GO:0004108(molecular_function:citrate (Si)-synthase activity); GO:0006101(biological_process:citrate metabolic process); GO:0006099(biological_process:tricarboxylic acid cycle)	XP_018390840.1(citrate synthase-like protein [Alternaria alternata])	sp|C7C436|PRPC_GIBMO(2-methylcitrate synthase, mitochondrial OS=Gibberella moniliformis OX=117187 GN=mcsA PE=1 SV=1)
CC77DRAFT_300580	747	1232	1047	157	370	346	46.05	74.37	65.32	8.65	21.98	20.14	61.9133	16.9233	-1.49624	1.94849e-06	7.24806e-05	yes	down		1165	hypothetical protein	ENOG41112BV(S:Function unknown); COG0531(S:Function unknown)	ENOG41112BV(-); COG0531(-)						XP_018390512.1(hypothetical protein CC77DRAFT_300580 [Alternaria alternata])	sp|S0E2Y4|GA1_GIBF5(Gibberellin cluster GA4 desaturase OS=Gibberella fujikuroi (strain CBS 195.34 / IMI 58289 / NRRL A-6831) OX=1279085 GN=DES PE=1 SV=1)
CC77DRAFT_806355	29758.2	18304.2	20550.6	35712.3	39442.9	58732.9	1120.34	673.72	780.85	1197.9	1424.07	2076.46	858.303	1566.14	1.15305	1.95035e-06	7.24806e-05	yes	up		1431	P-loop containing nucleoside triphosphate hydrolase protein	COG0513(S:Function unknown)	COG0513(Aminoglycoside phosphotransferase)	K03257	EIF4A	map03013(RNA transport)	PF00271.31(Helicase_C:Helicase conserved C-terminal domain); PF00270.29(DEAD:DEAD/DEAH box helicase)	GO:0005524(molecular_function:ATP binding); GO:0004386(molecular_function:helicase activity); GO:0003743(molecular_function:translation initiation factor activity); GO:0005737(cellular_component:cytoplasm); GO:0005524(molecular_function:ATP binding); GO:0004386(molecular_function:helicase activity); GO:0003743(molecular_function:translation initiation factor activity); GO:0005524(molecular_functi…	OSS51056.1(hypothetical protein B5807_04078 [Epicoccum nigrum])	sp|Q0UU86|IF4A_PHANO(ATP-dependent RNA helicase eIF4A OS=Phaeosphaeria nodorum (strain SN15 / ATCC MYA-4574 / FGSC 10173) OX=321614 GN=TIF1 PE=3 SV=1)
CC77DRAFT_1021855	3507.48	2786.93	1767.15	4393.17	6314.53	6810.46	137.68	107.13	72.9	147.98	233.32	243.95	105.903	208.417	1.2909	2.15992e-06	8.00027e-05	yes	up		1737	hypothetical protein	ENOG410YE2K(S:Function unknown); ENOG4111KNT(S:Function unknown)	ENOG410YE2K(Fungal specific transcription factor domain); ENOG4111KNT(Pyridoxamine 5-phosphate oxidase-related, FMN-binding)					GO:0048037(molecular_function:cofactor binding); GO:0016021(cellular_component:integral component of membrane); GO:0048037(molecular_function:cofactor binding); GO:0003677(molecular_function:DNA binding); GO:0000981(molecular_function:RNA polymerase II transcription factor activity, sequence-specific DNA binding); GO:0008270(molecular_function:zinc ion binding); GO:0006351(biological_process:tran…	XP_018384442.1(hypothetical protein CC77DRAFT_1021855 [Alternaria alternata])	sp|B8NM62|USTO_ASPFN(Pyridoxamine 5'-phosphate oxidase family protein ustO OS=Aspergillus flavus (strain ATCC 200026 / FGSC A1120 / NRRL 3357 / JCM 12722 / SRRC 167) OX=332952 GN=ustO PE=3 SV=1)
CC77DRAFT_923659	97	63	71	17	15	19	7.41	4.72	5.5	1.16	1.11	1.37	5.87667	1.21333	-1.72002	2.22936e-06	8.23025e-05	yes	down		990	hypothetical protein	ENOG410Z061(S:Function unknown); ENOG4111TNH(S:Function unknown)	ENOG410Z061(-); ENOG4111TNH(-)					GO:0016021(cellular_component:integral component of membrane); GO:0004497(molecular_function:monooxygenase activity)	XP_018391351.1(hypothetical protein CC77DRAFT_923659 [Alternaria alternata])
CC77DRAFT_800183	87	103	106	17	31	32	3.22	3.73	3.96	0.56	1.1	1.11	3.63667	0.923333	-1.54529	2.28948e-06	8.42438e-05	yes	down		1766	NAD(P)-binding protein	ENOG410XPTJ(S:Function unknown)	ENOG410XPTJ(Rossmann fold oxidoreductase)				PF02894.17(GFO_IDH_MocA_C:Oxidoreductase family, C-terminal alpha/beta domain); PF01408.22(GFO_IDH_MocA:Oxidoreductase family, NAD-binding Rossmann fold)	GO:0016491(molecular_function:oxidoreductase activity)	XP_018386832.1(NAD(P)-binding protein [Alternaria alternata])	sp|O34371|YTET_BACSU(Putative oxidoreductase YteT OS=Bacillus subtilis (strain 168) OX=224308 GN=yteT PE=2 SV=1)
CC77DRAFT_1033159	1162.82	894.06	1225.3	1527	1968	2384	20.32	13.93	23.92	28.52	35.91	43.62	19.39	36.0167	1.03703	2.32922e-06	8.49878e-05	yes	up		1341	mannan endo-1%2C6-alpha-mannosidase DCW1 precursor	ENOG4111255(S:Function unknown)	ENOG4111255(-)	K08257	E3.2.1.101		PF03663.14(Glyco_hydro_76:Glycosyl hydrolase family 76)	GO:0008496(molecular_function:mannan endo-1,6-alpha-mannosidase activity); GO:0016052(biological_process:carbohydrate catabolic process); GO:0016021(cellular_component:integral component of membrane); GO:0008496(molecular_function:mannan endo-1,6-alpha-mannosidase activity); GO:0016052(biological_process:carbohydrate catabolic process)	XP_018383245.1(mannan endo-1,6-alpha-mannosidase DCW1 precursor [Alternaria alternata])	sp|O74556|YCZ2_SCHPO(Putative mannan endo-1,6-alpha-mannosidase C970.02 OS=Schizosaccharomyces pombe (strain 972 / ATCC 24843) OX=284812 GN=SPCC970.02 PE=3 SV=1)
CC77DRAFT_1039993	258	283	242	56	109	85	23.9	25.71	22.77	4.66	9.78	7.48	24.1267	7.30667	-1.33611	2.32247e-06	8.49878e-05	yes	down		862	hypothetical protein	ENOG410YWZ6(S:Function unknown)	ENOG410YWZ6(-)					GO:0016787(molecular_function:hydrolase activity)	XP_018387241.1(hypothetical protein CC77DRAFT_1039993 [Alternaria alternata])
CC77DRAFT_1096280	2178	1569	1133	231	606	348	96.11	66.58	51.16	8.97	27.83	15.64	71.2833	17.48	-1.63638	2.33249e-06	8.49878e-05	yes	down		1532	dibenzothiophene desulfurization enzyme A	COG2141(C:Energy production and conversion)	COG2141(Monooxygenase)				PF00296.20(Bac_luciferase:Luciferase-like monooxygenase)	GO:0004497(molecular_function:monooxygenase activity); GO:0016705(molecular_function:oxidoreductase activity, acting on paired donors, with incorporation or reduction of molecular oxygen)	XP_018384493.1(dibenzothiophene desulfurization enzyme A [Alternaria alternata])	sp|E9JFX9|DMOA_HYPSL(Dimethyl-sulfide monooxygenase OS=Hyphomicrobium sulfonivorans OX=121290 GN=dmoA PE=1 SV=1)
CC77DRAFT_1024545	130	226	135.04	23	50	45	4.54	7.71	4.75	0.71	1.67	1.47	5.66667	1.28333	-1.67927	2.36814e-06	8.57292e-05	yes	down		1860	general substrate transporter	ENOG410XNQK(S:Function unknown)	ENOG410XNQK(Putative methyltransferase)				PF00083.24(Sugar_tr:Sugar (and other) transporter); PF07690.16(MFS_1:Major Facilitator Superfamily)	GO:0022857(molecular_function:transmembrane transporter activity); GO:0051594(biological_process:detection of glucose); GO:0010255(biological_process:glucose mediated signaling pathway); GO:0005623(cellular_component:cell); GO:0016021(cellular_component:integral component of membrane); GO:0022857(molecular_function:transmembrane transporter activity); GO:0016021(cellular_component:integral compon…	XP_018381536.1(general substrate transporter [Alternaria alternata])	sp|K0E3U9|ECDD_ASPRU(Major facilitator-type transporter ecdD OS=Aspergillus rugulosus OX=41736 GN=ecdD PE=1 SV=1)
CC77DRAFT_932087	2654	2883	2938	563	934	1584	41.29	43.82	46	7.79	13.89	23.04	43.7033	14.9067	-1.23906	2.36817e-06	8.57292e-05	yes	down		3849	acetyl-CoA synthetase-like protein	COG1020(S:Function unknown); COG4221(S:Function unknown)	COG1020(-); COG4221(-)				PF00501.28(AMP-binding:AMP-binding enzyme); PF07993.12(NAD_binding_4:Male sterility protein); PF00106.25(adh_short:short chain dehydrogenase); PF13561.6(adh_short_C2:Enoyl-(Acyl carrier protein) reductase); PF08659.10(KR:KR domain); PF01370.21(Epimerase:NAD dependent epimerase/dehydratase family); PF00550.25(PP-binding:Phosphopantetheine attachment site); PF01073.19(3Beta_HSD:3-beta hydroxysteroi…	GO:0003824(molecular_function:catalytic activity); GO:0003824(molecular_function:catalytic activity); GO:0031177(molecular_function:phosphopantetheine binding)	XP_018387418.1(acetyl-CoA synthetase-like protein [Alternaria alternata])	sp|Q70LM4|LGRD_BREPA(Linear gramicidin synthase subunit D OS=Brevibacillus parabrevis OX=54914 GN=lgrD PE=1 SV=1)
CC77DRAFT_1024178	886	529	484	2476	1511	1729	25.04	14.62	13.79	62.31	40.91	45.82	17.8167	49.68	1.74822	2.38683e-06	8.61259e-05	yes	up		2235	hypothetical protein	ENOG4111RCU(S:Function unknown)	ENOG4111RCU(conserved hypothetical protein)						XP_018381716.1(hypothetical protein CC77DRAFT_1024178 [Alternaria alternata])
CC77DRAFT_932470	286	604	698	47	156	91	13.74	28.38	33.87	2.01	7.2	4.11	25.33	4.44	-1.94446	2.47716e-06	8.90981e-05	yes	down		1422	MFS general substrate transporter	COG0738(G:Carbohydrate transport and metabolism)	COG0738(Transporter)				PF07690.16(MFS_1:Major Facilitator Superfamily)	GO:0019887(molecular_function:protein kinase regulator activity); GO:0055085(biological_process:transmembrane transport); GO:0016021(cellular_component:integral component of membrane); GO:0005956(cellular_component:protein kinase CK2 complex); GO:0055085(biological_process:transmembrane transport); GO:0016021(cellular_component:integral component of membrane)	XP_018387513.1(MFS general substrate transporter [Alternaria alternata])	sp|Q08280|BSC6_YEAST(Bypass of stop codon protein 6 OS=Saccharomyces cerevisiae (strain ATCC 204508 / S288c) OX=559292 GN=BSC6 PE=1 SV=1)
CC77DRAFT_145126	419	103	151	863	693	1060	25.77	6.2	9.4	47.46	41.07	61.55	13.79	50.0267	1.95333	2.64673e-06	9.45888e-05	yes	up		1167	alpha/beta-hydrolase	COG3509(S:Function unknown)	COG3509(-)				PF10503.9(Esterase_phd:Esterase PHB depolymerase); PF00326.21(Peptidase_S9:Prolyl oligopeptidase family); PF05448.12(AXE1:Acetyl xylan esterase (AXE1))	GO:0016787(molecular_function:hydrolase activity); GO:0005576(cellular_component:extracellular region)	XP_018385334.1(alpha/beta-hydrolase [Alternaria alternata])	sp|Q9Y871|FAEB_PIREQ(Feruloyl esterase B OS=Piromyces equi OX=99929 GN=ESTA PE=2 SV=1)
CC77DRAFT_1056562	107	135	141	205	244	413	3.7	4.56	4.92	6.31	8.09	13.4	4.39333	9.26667	1.28847	2.64049e-06	9.45888e-05	yes	up		1875	hypothetical protein								XP_018391914.1(hypothetical protein CC77DRAFT_1056562 [Alternaria alternata])
CC77DRAFT_1010451	23719	10025.9	10795.6	36300.4	41155.1	41284	621.99	256.96	285.23	847.21	1412.88	1348.18	388.06	1202.76	1.56967	2.68355e-06	9.55994e-05	yes	up		381	hypothetical protein								XP_018383928.1(hypothetical protein CC77DRAFT_1010451 [Alternaria alternata])
CC77DRAFT_949988	6635	6012	6382	10673	13787	11695	350.28	310.64	340.59	503.16	700.18	581.75	333.837	595.03	1.14743	2.75343e-06	9.77774e-05	yes	up		1317	Allergen Alt a 6	COG0148(G:Carbohydrate transport and metabolism)	COG0148(Catalyzes the reversible conversion of 2- phosphoglycerate into phosphoenolpyruvate. It is essential for the degradation of carbohydrates via glycolysis (By similarity))	K01689	ENO, eno	map00680(Methane metabolism); map00010(Glycolysis / Gluconeogenesis); map03018(RNA degradation); map04066(HIF-1 signaling pathway)	PF00113.22(Enolase_C:Enolase, C-terminal TIM barrel domain); PF03952.16(Enolase_N:Enolase, N-terminal domain); PF13378.6(MR_MLE_C:Enolase C-terminal domain-like)	GO:0000287(molecular_function:magnesium ion binding); GO:0004634(molecular_function:phosphopyruvate hydratase activity); GO:0006096(biological_process:glycolytic process); GO:0000015(cellular_component:phosphopyruvate hydratase complex); GO:0000015(cellular_component:phosphopyruvate hydratase complex); GO:0000287(molecular_function:magnesium ion binding); GO:0004634(molecular_function:phosphopyru…	XP_018379265.1(Allergen Alt a 6 [Alternaria alternata])	sp|Q9HDT3|ENO_ALTAL(Enolase OS=Alternaria alternata OX=5599 GN=ENO PE=1 SV=2)
CC77DRAFT_1058862	10476	8274.53	8175	21557.5	15473.6	22782	247.19	190.19	193.42	449.77	348.35	501.02	210.267	433.047	1.35963	2.79019e-06	9.87692e-05	yes	up		2460	AAA ATPase	COG0464(S:Function unknown)	COG0464(-)	K13525	VCP, CDC48	map05134(Legionellosis); map04141(Protein processing in endoplasmic reticulum)	PF00004.29(AAA:ATPase family associated with various cellular activities (AAA)); PF17862.1(AAA_lid_3:AAA+ lid domain); PF02359.18(CDC48_N:Cell division protein 48 (CDC48), N-terminal domain); PF07724.14(AAA_2:AAA domain (Cdc48 subfamily)); PF05496.12(RuvB_N:Holliday junction DNA helicase RuvB P-loop domain); PF13191.6(AAA_16:AAA ATPase domain); PF13671.6(AAA_33:AAA domain); PF07728.14(AAA_5:AAA d…	GO:0005524(molecular_function:ATP binding); GO:0016787(molecular_function:hydrolase activity); GO:0005524(molecular_function:ATP binding); GO:0016787(molecular_function:hydrolase activity); GO:0030674(molecular_function:protein binding, bridging); GO:0051301(biological_process:cell division); GO:0061166(biological_process:establishment of endoplasmic reticulum localization involved in endoplasmic…	XP_018388551.1(AAA ATPase [Alternaria alternata])	sp|Q5AWS6|CDC48_EMENI(Cell division control protein 48 OS=Emericella nidulans (strain FGSC A4 / ATCC 38163 / CBS 112.46 / NRRL 194 / M139) OX=227321 GN=cdc48 PE=1 SV=2)
CC77DRAFT_1022811	3211	3154	2926	6249	5519	6711	83.45	80.08	76.58	144.58	137.45	163.4	80.0367	148.477	1.21432	2.81722e-06	9.94116e-05	yes	up		2401	hypothetical protein	COG5279(D:Cell cycle control, cell division, chromosome partitioning)	COG5279(neuromuscular junction development)				PF01841.19(Transglut_core:Transglutaminase-like superfamily)	GO:0000981(molecular_function:RNA polymerase II transcription factor activity, sequence-specific DNA binding); GO:0008233(molecular_function:peptidase activity); GO:0008270(molecular_function:zinc ion binding); GO:0005634(cellular_component:nucleus)	XP_018383351.1(hypothetical protein CC77DRAFT_1022811 [Alternaria alternata])	sp|Q8C8H8|KY_MOUSE(Kyphoscoliosis peptidase OS=Mus musculus OX=10090 GN=Ky PE=1 SV=1)
CC77DRAFT_1041965	1383	808	669	1851	1845	3111	24.52	14	11.94	29.18	31.28	51.6	16.82	37.3533	1.39718	2.85329e-06	0.000100367	yes	up		3409	heat shock protein 70-like protein-like protein	COG0443(U:Intracellular trafficking, secretion, and vesicular transport)	COG0443(SideroFleXiN)	K09486	HYOU1	map04141(Protein processing in endoplasmic reticulum)	PF00012.20(HSP70:Hsp70 protein)	GO:0005524(molecular_function:ATP binding)	XP_018384028.1(heat shock protein 70-like protein-like protein [Alternaria alternata])	sp|Q10061|LHS1_SCHPO(Heat shock protein 70 homolog lhs1 OS=Schizosaccharomyces pombe (strain 972 / ATCC 24843) OX=284812 GN=SPAC1F5.06 PE=3 SV=1)
CC77DRAFT_1023065	3920	7555	5925	1184	2014	1960	186.98	352.61	285.51	50.4	92.33	88	275.033	76.91	-1.44025	2.89838e-06	0.000101634	yes	down		1430	adenylate kinase-like protein cytosolic	COG0563(F:Nucleotide transport and metabolism)	COG0563(Catalyzes the reversible transfer of the terminal phosphate group between ATP and AMP. Plays an important role in cellular energy homeostasis and in adenine nucleotide metabolism (By similarity))	K00939	adk, AK	map00730(Thiamine metabolism); map00230(Purine metabolism)	PF00406.22(ADK:Adenylate kinase); PF13207.6(AAA_17:AAA domain); PF05191.14(ADK_lid:Adenylate kinase, active site lid); PF13238.6(AAA_18:AAA domain)	GO:0004017(molecular_function:adenylate kinase activity); GO:0005524(molecular_function:ATP binding); GO:0003723(molecular_function:RNA binding); GO:0006172(biological_process:ADP biosynthetic process); GO:0046033(biological_process:AMP metabolic process); GO:0046034(biological_process:ATP metabolic process); GO:0000002(biological_process:mitochondrial genome maintenance); GO:0005829(cellular_com…	XP_018382970.1(adenylate kinase-like protein cytosolic [Alternaria alternata])	sp|B2W0K4|KAD2_PYRTR(Adenylate kinase OS=Pyrenophora tritici-repentis (strain Pt-1C-BFP) OX=426418 GN=adk1 PE=3 SV=2)
CC77DRAFT_1025070	4210	2837	2846	10849	6849	8492	130.57	86.02	88.98	299.64	203.55	247.04	101.857	250.077	1.59554	2.94981e-06	0.000103114	yes	up		2060	hypothetical protein	COG5272(K:Transcription)	COG5272(DNA-dependent RNA polymerase catalyzes the transcription of DNA into RNA using the four ribonucleoside triphosphates as substrates (By similarity))	K04523	UBQLN, DSK2	map04141(Protein processing in endoplasmic reticulum)	PF00240.23(ubiquitin:Ubiquitin family); PF00627.31(UBA:UBA/TS-N domain); PF10302.9(DUF2407:DUF2407 ubiquitin-like domain); PF11976.8(Rad60-SLD:Ubiquitin-2 like Rad60 SUMO-like); PF13881.6(Rad60-SLD_2:Ubiquitin-2 like Rad60 SUMO-like)		XP_018380741.1(hypothetical protein CC77DRAFT_1025070 [Alternaria alternata])	sp|Q10169|DSK2_SCHPO(Deubiquitination-protection protein dph1 OS=Schizosaccharomyces pombe (strain 972 / ATCC 24843) OX=284812 GN=dph1 PE=4 SV=1)
CC77DRAFT_941203	263.91	237.99	239.48	499.91	442.13	564.2	17.42	10.96	16.49	20.99	32.92	40.39	14.9567	31.4333	1.23472	3.059e-06	0.000106598	yes	up		1446	major facilitator superfamily transporter	COG0477(S:Function unknown)	COG0477(-)				PF07690.16(MFS_1:Major Facilitator Superfamily)	GO:0055085(biological_process:transmembrane transport); GO:0016021(cellular_component:integral component of membrane)	XP_018383300.1(major facilitator superfamily transporter [Alternaria alternata])	sp|C8VJW1|HXNP_EMENI(Major facilitator-type transporter hxnP OS=Emericella nidulans (strain FGSC A4 / ATCC 38163 / CBS 112.46 / NRRL 194 / M139) OX=227321 GN=hxnP PE=2 SV=1)
CC77DRAFT_1013212	931	822	1154	177	398	407	26.48	22.85	33.08	4.48	10.84	10.85	27.47	8.72333	-1.3026	3.15269e-06	0.000108961	yes	down		2223	catalase-domain-containing protein	COG0753(P:Inorganic ion transport and metabolism)	COG0753(Catalase)	K03781	katE, CAT, catB, srpA	map00630(Glyoxylate and dicarboxylate metabolism); map04016(MAPK signaling pathway - plant); map04011(MAPK signaling pathway - yeast); map04068(FoxO signaling pathway); map05014(Amyotrophic lateral sclerosis (ALS)); map04146(Peroxisome); map04213(Longevity regulating pathway - multiple species); map04212(Longevity regulating pathway - worm); map04211(Longevity regulating pathway); map00380(Trypto…	PF00199.19(Catalase:Catalase); PF06628.12(Catalase-rel:Catalase-related immune-responsive); PF18011.1(Catalase_C:C-terminal domain found in long catalases); PF01965.24(DJ-1_PfpI:DJ-1/PfpI family)	GO:0004096(molecular_function:catalase activity); GO:0020037(molecular_function:heme binding); GO:0046872(molecular_function:metal ion binding); GO:0042744(biological_process:hydrogen peroxide catabolic process); GO:0006979(biological_process:response to oxidative stress)	XP_018380678.1(catalase-domain-containing protein [Alternaria alternata])	sp|Q9C168|CAT1_NEUCR(Catalase-1 OS=Neurospora crassa (strain ATCC 24698 / 74-OR23-1A / CBS 708.71 / DSM 1257 / FGSC 987) OX=367110 GN=cat-1 PE=1 SV=2)
CC77DRAFT_1025650	28	136	182	4	14	1	0.72	3.4	4.73	0.09	0.34	0.02	2.95	0.15	-2.6116	3.15187e-06	0.000108961	yes	down		2444	hypothetical protein	COG3673(O:Posttranslational modification, protein turnover, chaperones)	COG3673(Secretory lipase)				PF09994.9(DUF2235:Uncharacterized alpha/beta hydrolase domain (DUF2235))		XP_018380187.1(hypothetical protein CC77DRAFT_1025650 [Alternaria alternata])
CC77DRAFT_1100284	751	556	540	1029	977	1572	36.68	25.98	26.09	45.07	45.54	72.42	29.5833	54.3433	1.14743	3.15603e-06	0.000108961	yes	up		1436	hypothetical protein	ENOG4111KNC(S:Function unknown)	ENOG4111KNC(tRNA splicing endonuclease 54 homolog (S. cerevisiae))	K15326	TSEN54		PF12928.7(tRNA_int_end_N2:tRNA-splicing endonuclease subunit sen54 N-term)		XP_018379516.1(hypothetical protein CC77DRAFT_1100284 [Alternaria alternata])	sp|O74908|SEN54_SCHPO(Probable tRNA-splicing endonuclease subunit sen54 OS=Schizosaccharomyces pombe (strain 972 / ATCC 24843) OX=284812 GN=sen54 PE=3 SV=1)
CC77DRAFT_1026728	58	50	44	107	95	172	2.37	2	1.81	3.9	3.73	6.61	2.06	4.74667	1.42622	3.1765e-06	0.00010933	yes	up		1626	glycoside hydrolase	COG3693(S:Function unknown)	COG3693(Transferase)				PF00331.20(Glyco_hydro_10:Glycosyl hydrolase family 10)	GO:0031176(molecular_function:endo-1,4-beta-xylanase activity); GO:0045493(biological_process:xylan catabolic process); GO:0031176(molecular_function:endo-1,4-beta-xylanase activity); GO:0000272(biological_process:polysaccharide catabolic process)	XP_018378794.1(glycoside hydrolase [Alternaria alternata])	sp|P07986|GUX_CELFI(Exoglucanase/xylanase OS=Cellulomonas fimi OX=1708 GN=cex PE=1 SV=1)
CC77DRAFT_26966	1826.92	1865.79	1925.29	2298.7	2910.17	4197.52	53.68	53.59	57.02	60.14	81.92	115.65	54.7633	85.9033	0.926632	3.24237e-06	0.000110915	no	up		2160	hypothetical protein	ENOG4111229(S:Function unknown)	ENOG4111229(-)						OWY41676.1(hypothetical protein AALT_g1429 [Alternaria alternata])
CC77DRAFT_947666	266	375	330	48	126	101	6.99	9.63	8.57	1.1	2.9	2.41	8.39667	2.13667	-1.50268	3.23845e-06	0.000110915	yes	down		1926	hypothetical protein	ENOG410YA0R(S:Function unknown); ENOG4111NRX(S:Function unknown)	ENOG410YA0R(Protein of unknown function (DUF3176)); ENOG4111NRX(Protein of unknown function (DUF3176))				PF11374.8(DUF3176:Protein of unknown function (DUF3176))	GO:0016021(cellular_component:integral component of membrane)	XP_018380422.1(hypothetical protein CC77DRAFT_947666 [Alternaria alternata])
CC77DRAFT_1033772	47.55	51.23	46.14	0	9.34	9.53	3.01	3.18	2.96	0	0.57	0.57	3.05	0.38	-2.2283	3.35985e-06	0.000114235	yes	down		1140	hypothetical protein	ENOG410XVWF(S:Function unknown)	ENOG410XVWF(-)						XP_018382800.1(hypothetical protein CC77DRAFT_1033772 [Alternaria alternata])
CC77DRAFT_1024585	418	402	422	66	139	212	11.02	10.34	11.19	1.56	3.5	5.25	10.85	3.43667	-1.3345	3.3575e-06	0.000114235	yes	down		2367	hypothetical protein	ENOG410YB1E(S:Function unknown)	ENOG410YB1E(C2H2 type zinc finger domain protein)				PF04082.18(Fungal_trans:Fungal specific transcription factor domain); PF00096.26(zf-C2H2:Zinc finger, C2H2 type)	GO:0003677(molecular_function:DNA binding); GO:0008270(molecular_function:zinc ion binding); GO:0006351(biological_process:transcription, DNA-templated); GO:0005634(cellular_component:nucleus)	XP_018381068.1(hypothetical protein CC77DRAFT_1024585 [Alternaria alternata])	sp|Q9US36|KLF1_SCHPO(Zinc finger protein klf1 OS=Schizosaccharomyces pombe (strain 972 / ATCC 24843) OX=284812 GN=klf1 PE=2 SV=1)
CC77DRAFT_935147	963	756	748	935	1415	1916	33.1	25.41	25.93	28.63	46.64	61.82	28.1467	45.6967	0.964443	3.40866e-06	0.000115194	no	up		1884	hypothetical protein	ENOG410XNVQ(U:Intracellular trafficking, secretion, and vesicular transport)	ENOG410XNVQ(Clathrin interactor 1)	K04630	GNAI	map05142(Chagas disease (American trypanosomiasis)); map05145(Toxoplasmosis); map04015(Rap1 signaling pathway); map04540(Gap junction); map04360(Axon guidance); map04371(Apelin signaling pathway); map04071(Sphingolipid signaling pathway); map05163(Human cytomegalovirus infection); map05012(Parkinson disease); map04921(Oxytocin signaling pathway); map04923(Regulation of lipolysis in adipocytes); m…	PF00503.20(G-alpha:G-protein alpha subunit)	GO:0031683(molecular_function:G-protein beta/gamma-subunit complex binding); GO:0005525(molecular_function:GTP binding); GO:0003924(molecular_function:GTPase activity); GO:0007186(biological_process:G-protein coupled receptor signaling pathway)	XP_018385951.1(hypothetical protein CC77DRAFT_935147 [Alternaria alternata])	sp|P0CN97|GPA1_CRYNB(Guanine nucleotide-binding protein subunit alpha OS=Cryptococcus neoformans var. neoformans serotype D (strain B-3501A) OX=283643 GN=GPA1 PE=3 SV=1)
CC77DRAFT_1059662	67	49	56	0	13	6	7.67	5.51	6.53	0	1.45	0.66	6.57	0.703333	-2.31968	3.40408e-06	0.000115194	yes	down		747	hypothetical protein	ENOG410ZMHH(S:Function unknown); ENOG410XNX8(S:Function unknown)	ENOG410ZMHH(BTB POZ domain-containing protein); ENOG410XNX8(BTB POZ domain-containing protein)				PF00651.31(BTB:BTB/POZ domain)		XP_018388204.1(hypothetical protein CC77DRAFT_1059662 [Alternaria alternata])	sp|B7U179|ABAP1_ARATH(ARMADILLO BTB ARABIDOPSIS PROTEIN 1 OS=Arabidopsis thaliana OX=3702 GN=ABAP1 PE=1 SV=1)
CC77DRAFT_973094	2342.94	2523.32	2731	6376	4873	6010	46.17	48.58	54.19	111.73	91.86	110.84	49.6467	104.81	1.38565	3.42704e-06	0.000115467	yes	up		3149	TPR-like protein	ENOG410ZVHP(K:Transcription); COG0457(K:Transcription)	ENOG410ZVHP(involved in the repression of many genes in a wide variety of physiological processes. May also be involved in the derepression of at least some target genes. The complex is recruited to target genes by interaction with DNA-bound transcriptional repressors. The complex recruits histone deacetylases to produce a repressive chromatin structure, interacts with hypoacetylated N-terminal t…				PF00515.28(TPR_1:Tetratricopeptide repeat); PF07719.17(TPR_2:Tetratricopeptide repeat); PF13181.6(TPR_8:Tetratricopeptide repeat); PF13431.6(TPR_17:Tetratricopeptide repeat); PF13414.6(TPR_11:TPR repeat); PF13432.6(TPR_16:Tetratricopeptide repeat); PF14559.6(TPR_19:Tetratricopeptide repeat); PF13428.6(TPR_14:Tetratricopeptide repeat); PF13176.6(TPR_7:Tetratricopeptide repeat); PF13424.6(TPR_12:Te…	GO:0000122(biological_process:negative regulation of transcription from RNA polymerase II promoter); GO:0000790(cellular_component:nuclear chromatin)	RYN45450.1(General transcriptional corepressor [Alternaria tenuissima])	sp|O60184|CYC8_SCHPO(General transcriptional corepressor ssn6 OS=Schizosaccharomyces pombe (strain 972 / ATCC 24843) OX=284812 GN=ssn6 PE=1 SV=1)
CC77DRAFT_950802	756.8	659	563.14	1097	1151	1371	22.44	16.71	15.8	31.89	35.31	42.02	18.3167	36.4067	1.09199	3.63077e-06	0.000121963	yes	up		1782	FAD-binding domain-containing protein	COG0277(S:Function unknown)	COG0277(reductase)				PF01565.23(FAD_binding_4:FAD binding domain); PF08031.12(BBE:Berberine and berberine like)	GO:0071949(molecular_function:FAD binding); GO:0016491(molecular_function:oxidoreductase activity); GO:0071949(molecular_function:FAD binding); GO:0016491(molecular_function:oxidoreductase activity); GO:0035091(molecular_function:phosphatidylinositol binding)	XP_018378887.1(FAD-binding domain-containing protein [Alternaria alternata])	sp|A0A0E0RTV6|ZEB1_GIBZE(FAD-linked oxidoreductase ZEB1 OS=Gibberella zeae (strain PH-1 / ATCC MYA-4620 / FGSC 9075 / NRRL 31084) OX=229533 GN=ZEB1 PE=2 SV=2)
CC77DRAFT_1022645	281	227	262	722	382	1206	7.08	5.59	6.65	16.19	9.22	28.48	6.44	17.9633	1.64179	3.76028e-06	0.000125936	yes	up		2475	hypothetical protein	COG5638(S:Function unknown)	COG5638(ESF1, nucleolar pre-rRNA processing protein, homolog (S. cerevisiae))				PF08159.12(NUC153:NUC153 domain)	GO:0006364(biological_process:rRNA processing); GO:0016021(cellular_component:integral component of membrane); GO:0005634(cellular_component:nucleus); GO:0006364(biological_process:rRNA processing); GO:0005634(cellular_component:nucleus)	XP_018383166.1(hypothetical protein CC77DRAFT_1022645 [Alternaria alternata])	sp|O74828|ESF1_SCHPO(Pre-rRNA-processing protein esf1 OS=Schizosaccharomyces pombe (strain 972 / ATCC 24843) OX=284812 GN=esf1 PE=1 SV=1)
CC77DRAFT_931925	108.61	85.72	221.99	864.58	573.17	376.28	3.34	1.76	4.7	8.69	10.58	6.42	3.26667	8.56333	2.07985	3.85268e-06	0.000128262	yes	up		1614	Six-hairpin glycosidase	COG4225(S:Function unknown)	COG4225(Complex I intermediate-associated protein 30 (CIA30))	K15532	yteR, yesR		PF07470.13(Glyco_hydro_88:Glycosyl Hydrolase Family 88)	GO:0003824(molecular_function:catalytic activity); GO:0016787(molecular_function:hydrolase activity); GO:0016798(molecular_function:hydrolase activity, acting on glycosyl bonds); GO:0008152(biological_process:metabolic process)	XP_018387504.1(Six-hairpin glycosidase [Alternaria alternata])	sp|O34559|URHG2_BACSU(Unsaturated rhamnogalacturonyl hydrolase YteR OS=Bacillus subtilis (strain 168) OX=224308 GN=yteR PE=1 SV=1)
CC77DRAFT_1033969	1159	544	601	1375	1755	2204	73.48	33.77	38.57	77.95	107.24	131.95	48.6067	105.713	1.36801	3.84689e-06	0.000128262	yes	up		960	hypothetical protein	ENOG410YF03(S:Function unknown); ENOG410YGTI(S:Function unknown)	ENOG410YF03(-); ENOG410YGTI(-)						XP_018382405.1(hypothetical protein CC77DRAFT_1033969 [Alternaria alternata])
CC77DRAFT_952554	1469	1064	1281	3545	2332	3288	96.53	68.48	85.23	208.36	147.75	204.12	83.4133	186.743	1.46279	3.8803e-06	0.000128441	yes	up		1109	hypothetical protein	COG5152(S:Function unknown)	COG5152(Ring finger protein)	K13127	RNF113A, CWC24		PF00642.24(zf-CCCH:Zinc finger C-x8-C-x5-C-x3-H type (and similar)); PF13920.6(zf-C3HC4_3:Zinc finger, C3HC4 type (RING finger)); PF13445.6(zf-RING_UBOX:RING-type zinc-finger); PF13923.6(zf-C3HC4_2:Zinc finger, C3HC4 type (RING finger)); PF00097.25(zf-C3HC4:Zinc finger, C3HC4 type (RING finger)); PF14634.6(zf-RING_5:zinc-RING finger domain); PF16685.5(zf-RING_10:zinc RING finger of MSL2); PF18345…	GO:0046872(molecular_function:metal ion binding); GO:0046872(molecular_function:metal ion binding); GO:0034247(biological_process:snoRNA splicing); GO:0005684(cellular_component:U2-type spliceosomal complex)	XP_018391551.1(hypothetical protein CC77DRAFT_952554 [Alternaria alternata])	sp|Q5AVC5|CWC24_EMENI(Pre-mRNA-splicing factor cwc24 OS=Emericella nidulans (strain FGSC A4 / ATCC 38163 / CBS 112.46 / NRRL 194 / M139) OX=227321 GN=cwc24 PE=3 SV=1)
CC77DRAFT_1029392	1844	2137	1808	192	727	615	117.83	137.72	116.9	9.43	46.62	35.71	124.15	30.5867	-1.59956	3.88376e-06	0.000128441	yes	down		747	hypothetical protein	ENOG410YRCT(S:Function unknown)	ENOG410YRCT(-)					GO:0016021(cellular_component:integral component of membrane)	RYN60470.1(hypothetical protein AA0118_g6247 [Alternaria tenuissima])
CC77DRAFT_464624	1279	1113	883	195	464	465	54.49	46.39	37.98	7.41	18.98	18.63	46.2867	15.0067	-1.27654	3.89251e-06	0.000128441	yes	down		1570	hypothetical protein	ENOG4111AFH(S:Function unknown)	ENOG4111AFH(-)					GO:0016021(cellular_component:integral component of membrane)	XP_018380774.1(hypothetical protein CC77DRAFT_464624 [Alternaria alternata])
CC77DRAFT_948819	95	323	412	24	40	69	3.13	10.39	13.67	0.7	1.26	2.13	9.06333	1.36333	-2.08329	4.03866e-06	0.000132482	yes	down		1956	glucose-methanol-choline oxidoreductase-like protein	COG2303(S:Function unknown)	COG2303(-)				PF00732.19(GMC_oxred_N:GMC oxidoreductase); PF05199.13(GMC_oxred_C:GMC oxidoreductase); PF00890.24(FAD_binding_2:FAD binding domain); PF13450.6(NAD_binding_8:NAD(P)-binding Rossmann-like domain); PF05834.12(Lycopene_cycl:Lycopene cyclase protein)	GO:0050660(molecular_function:flavin adenine dinucleotide binding); GO:0016614(molecular_function:oxidoreductase activity, acting on CH-OH group of donors)	XP_018379896.1(glucose-methanol-choline oxidoreductase-like protein [Alternaria alternata])	sp|Q5B8A1|PKFF_EMENI(Dehydrogenase pkfF OS=Emericella nidulans (strain FGSC A4 / ATCC 38163 / CBS 112.46 / NRRL 194 / M139) OX=227321 GN=pkfF PE=2 SV=1)
CC77DRAFT_1018720	345.69	210.56	229.48	65.75	95.48	91.67	15.67	9.34	10.51	2.66	4.16	3.91	11.84	3.57667	-1.30194	4.03641e-06	0.000132482	yes	down		1491	hypothetical protein	COG5564(S:Function unknown)	COG5564(TIM-barrel signal transduction protein)				PF09370.10(PEP_hydrolase:Phosphoenolpyruvate hydrolase-like); PF03060.15(NMO:Nitronate monooxygenase)	GO:0003824(molecular_function:catalytic activity); GO:0051213(molecular_function:dioxygenase activity)	XP_018388158.1(hypothetical protein CC77DRAFT_1018720 [Alternaria alternata])	sp|P55607|Y4OV_SINFN(Uncharacterized protein y4oV OS=Sinorhizobium fredii (strain NBRC 101917 / NGR234) OX=394 GN=NGR_a02140 PE=4 SV=1)
CC77DRAFT_950450	2344	3155	2643	4423	4701	6604	308.01	407.45	354.56	524.19	602.67	831.25	356.673	652.703	1.13005	4.1458e-06	0.000135599	yes	up		684	NAD dependent epimerase/dehydratase family protein-like protein	COG0702(S:Function unknown)	COG0702(Fungal Zn(2)-Cys(6) binuclear cluster domain)				PF08732.10(HIM1:HIM1); PF13460.6(NAD_binding_10:NAD(P)H-binding)	GO:0051287(molecular_function:NAD binding); GO:0004617(molecular_function:phosphoglycerate dehydrogenase activity)	XP_018379136.1(NAD dependent epimerase/dehydratase family protein-like protein [Alternaria alternata])	sp|Q5BCH7|FMP52_EMENI(Protein fmp52, mitochondrial OS=Emericella nidulans (strain FGSC A4 / ATCC 38163 / CBS 112.46 / NRRL 194 / M139) OX=227321 GN=fmp52 PE=3 SV=1)
CC77DRAFT_167288	3607	6555	6695	475	1745	1681	123.07	218.69	230.39	14.44	57.09	53.83	190.717	41.7867	-1.75675	4.28293e-06	0.000139676	yes	down		1896	hypothetical protein	ENOG410Z0QV(S:Function unknown)	ENOG410Z0QV(-)						XP_018384904.1(hypothetical protein CC77DRAFT_167288 [Alternaria alternata])
CC77DRAFT_959898	626	365	406	1030	762	1656	14.61	8.36	9.57	21.4	16.99	36.39	10.8467	24.9267	1.4375	4.39229e-06	0.000142826	yes	up		2674	DEAD-domain-containing protein	COG0513(S:Function unknown)	COG0513(-)	K14776	DDX10, DBP4		PF00270.29(DEAD:DEAD/DEAH box helicase); PF00271.31(Helicase_C:Helicase conserved C-terminal domain); PF13959.6(DUF4217:Domain of unknown function (DUF4217))	GO:0005524(molecular_function:ATP binding); GO:0004386(molecular_function:helicase activity); GO:0003723(molecular_function:RNA binding)	XP_018387497.1(DEAD-domain-containing protein [Alternaria alternata])	sp|Q0UMB9|DBP4_PHANO(ATP-dependent RNA helicase DBP4 OS=Phaeosphaeria nodorum (strain SN15 / ATCC MYA-4574 / FGSC 10173) OX=321614 GN=DBP4 PE=3 SV=1)
CC77DRAFT_926154	1365.19	1424.48	1369.33	410.01	666.84	764.7	25.37	37.09	32.38	5.52	9.84	10.56	31.6133	8.64	-0.938539	4.42426e-06	0.000143448	no	down		894	covalently-linked cell wall protein	ENOG4111W61(S:Function unknown)	ENOG4111W61(Conserved hypothetical, protein)				PF00399.19(PIR:Yeast PIR protein repeat)	GO:0005199(molecular_function:structural constituent of cell wall); GO:0005618(cellular_component:cell wall); GO:0005199(molecular_function:structural constituent of cell wall); GO:0005618(cellular_component:cell wall); GO:0016021(cellular_component:integral component of membrane)	XP_018390748.1(covalently-linked cell wall protein [Alternaria alternata])	sp|B5VL27|CIS3_YEAS6(Cell wall mannoprotein CIS3 OS=Saccharomyces cerevisiae (strain AWRI1631) OX=545124 GN=CIS3 PE=3 SV=1)
CC77DRAFT_947839	6015	7468	8955	506	2486	843	193.2	234.51	290.01	14.48	76.53	25.4	239.24	38.8033	-1.98796	4.47076e-06	0.000144537	yes	down		1998	alcohol oxidase p68	COG2303(S:Function unknown)	COG2303(pyridine nucleotide-disulfide oxidoreductase)	K17066	MOX	map00680(Methane metabolism)	PF00732.19(GMC_oxred_N:GMC oxidoreductase); PF05199.13(GMC_oxred_C:GMC oxidoreductase); PF05834.12(Lycopene_cycl:Lycopene cyclase protein)	GO:0050660(molecular_function:flavin adenine dinucleotide binding); GO:0016614(molecular_function:oxidoreductase activity, acting on CH-OH group of donors)	XP_018380303.1(alcohol oxidase p68 [Alternaria alternata])	sp|F2QY27|ALOX1_KOMPC(Alcohol oxidase 1 OS=Komagataella phaffii (strain ATCC 76273 / CBS 7435 / CECT 11047 / NRRL Y-11430 / Wegner 21-1) OX=981350 GN=AOX1 PE=1 SV=1)
CC77DRAFT_937923	6308	9170	8406	1730	3330	3403	204.8	290.45	275.25	49.38	103.66	102.85	256.833	85.2967	-1.23661	4.50853e-06	0.000145339	yes	down		1827	acyltransferase ChoActase/COT/CPT	ENOG410XNZ9(S:Function unknown)	ENOG410XNZ9(carnitine)	K00624	E2.3.1.7	map04146(Peroxisome)	PF00755.20(Carn_acyltransf:Choline/Carnitine o-acyltransferase)	GO:0016746(molecular_function:transferase activity, transferring acyl groups)	RYN51995.1(Carnitine [Alternaria tenuissima])	sp|Q00614|CACP_CANTR(Carnitine O-acetyltransferase, mitochondrial OS=Candida tropicalis OX=5482 GN=CAT2 PE=3 SV=1)
CC77DRAFT_988940	38	52	25	5	4	1	1.06	1.42	0.7	0.12	0.11	0.03	1.06	0.0866667	-2.36744	4.54024e-06	0.00014594	yes	down		2259	fungal trichothecene efflux pump	ENOG410XNQK(O:Posttranslational modification, protein turnover, chaperones)	ENOG410XNQK(Glycosyl Transferase)				PF06609.13(TRI12:Fungal trichothecene efflux pump (TRI12)); PF07690.16(MFS_1:Major Facilitator Superfamily); PF00083.24(Sugar_tr:Sugar (and other) transporter)	GO:0022857(molecular_function:transmembrane transporter activity); GO:0055085(biological_process:transmembrane transport); GO:0005887(cellular_component:integral component of plasma membrane); GO:0022857(molecular_function:transmembrane transporter activity); GO:0016021(cellular_component:integral component of membrane)	XP_018386168.1(fungal trichothecene efflux pump [Alternaria alternata])	sp|G0KYA8|TRI12_TRIAR(Trichothecene efflux pump TRI12 OS=Trichoderma arundinaceum OX=490622 GN=TRI12 PE=3 SV=1)
CC77DRAFT_734450	234.75	200.16	147.56	48.11	67.64	55.42	6.8	8.02	6.1	0.84	2.66	0.97	6.97333	1.49	-1.4008	4.61632e-06	0.00014796	yes	down		1622	DHH phosphoesterase	COG1227(C:Energy production and conversion)	COG1227(Manganese-dependent inorganic pyrophosphatase)	K01514	PRUNE, PPX1	map00230(Purine metabolism)	PF02833.14(DHHA2:DHHA2 domain); PF01368.20(DHH:DHH family)	GO:0016462(molecular_function:pyrophosphatase activity); GO:0005737(cellular_component:cytoplasm)	XP_018387957.1(DHH phosphoesterase [Alternaria alternata])	sp|O14094|PPX1_SCHPO(Putative exopolyphosphatase OS=Schizosaccharomyces pombe (strain 972 / ATCC 24843) OX=284812 GN=SPAC2F3.11 PE=3 SV=1)
CC77DRAFT_1088563	1753	2802	2900	7398	5896	6464	55.32	86.45	92.27	207.92	178.31	191.36	78.0133	192.53	1.55502	4.65293e-06	0.000148708	yes	up		2029	hypothetical protein	COG3751(O:Posttranslational modification, protein turnover, chaperones)	COG3751(oxygenase)				PF10637.9(Ofd1_CTDD:Oxoglutarate and iron-dependent oxygenase degradation C-term); PF13661.6(2OG-FeII_Oxy_4:2OG-Fe(II) oxygenase superfamily); PF13640.6(2OG-FeII_Oxy_3:2OG-Fe(II) oxygenase superfamily)	GO:0005506(molecular_function:iron ion binding); GO:0031418(molecular_function:L-ascorbic acid binding); GO:0031543(molecular_function:peptidyl-proline dioxygenase activity); GO:0019511(biological_process:peptidyl-proline hydroxylation); GO:0006449(biological_process:regulation of translational termination); GO:0005737(cellular_component:cytoplasm); GO:0016706(molecular_function:oxidoreductase ac…	XP_018387040.1(hypothetical protein CC77DRAFT_1088563 [Alternaria alternata])	sp|Q11120|OFD1_SCHPO(Prolyl 3,4-dihydroxylase ofd1 OS=Schizosaccharomyces pombe (strain 972 / ATCC 24843) OX=284812 GN=ofd1 PE=1 SV=1)
CC77DRAFT_1004729	396.73	280.76	304.78	708.49	622.07	733.04	3.93	2.87	3.17	6.68	6.06	7.75	3.32333	6.83	1.2863	4.71568e-06	0.000150284	yes	up		1353	hypothetical protein	ENOG410Z84Q(S:Function unknown)	ENOG410Z84Q(C2H2 finger domain protein)				PF00096.26(zf-C2H2:Zinc finger, C2H2 type)	GO:0003676(molecular_function:nucleic acid binding)	XP_018390487.1(hypothetical protein CC77DRAFT_1004729 [Alternaria alternata])
CC77DRAFT_212920	692	580	520	858	956	1941	10.27	8.41	7.77	11.32	13.56	26.94	8.81667	17.2733	1.19548	4.7981e-06	0.000152476	yes	up		4021	hypothetical protein	COG0784(S:Function unknown)	COG0784(RAE1 RNA export 1 homolog (S. pombe))				PF00072.24(Response_reg:Response regulator receiver domain); PF02518.26(HATPase_c:Histidine kinase-, DNA gyrase B-, and HSP90-like ATPase); PF00512.25(HisKA:His Kinase A (phospho-acceptor) domain); PF01590.26(GAF:GAF domain); PF13492.6(GAF_3:GAF domain)	GO:0000155(molecular_function:phosphorelay sensor kinase activity); GO:0016301(molecular_function:kinase activity); GO:0000160(biological_process:phosphorelay signal transduction system)	XP_018383531.1(hypothetical protein CC77DRAFT_212920 [Alternaria alternata])	sp|Q9C5U0|AHK4_ARATH(Histidine kinase 4 OS=Arabidopsis thaliana OX=3702 GN=AHK4 PE=1 SV=1)
CC77DRAFT_1049437	1994	1206	1077	4150	2520	4645	78.54	46.46	42.81	145.73	95.26	171.92	55.9367	137.637	1.55821	4.81947e-06	0.000152721	yes	up		1677	ran GTPase activating protein 1	COG5238(U:Intracellular trafficking, secretion, and vesicular transport)	COG5238(RAN GTPase activating protein 1)	K14319	RANGAP1	map03013(RNA transport)		GO:0042281(molecular_function:dolichyl pyrophosphate Man9GlcNAc2 alpha-1,3-glucosyltransferase activity); GO:0006488(biological_process:dolichol-linked oligosaccharide biosynthetic process); GO:0005789(cellular_component:endoplasmic reticulum membrane); GO:0016021(cellular_component:integral component of membrane); GO:0005096(molecular_function:GTPase activator activity); GO:0046827(biological_pr…	XP_018387104.1(ran GTPase activating protein 1 [Alternaria alternata])	sp|P41391|RNA1_SCHPO(Ran GTPase-activating protein 1 OS=Schizosaccharomyces pombe (strain 972 / ATCC 24843) OX=284812 GN=rna1 PE=1 SV=1)
CC77DRAFT_1034282	3362	5657	4164	712	1584	1837	307.32	507.16	386.65	58.4	140.26	159.5	400.377	119.387	-1.40647	4.97359e-06	0.00015716	yes	down		870	enoyl-CoA hydratase mitochondrial precursor	COG1024(U:Intracellular trafficking, secretion, and vesicular transport)	COG1024(RER1 retention in endoplasmic reticulum 1 homolog (S. cerevisiae))	K07511	ECHS1	map00310(Lysine degradation); map00280(Valine, leucine and isoleucine degradation); map00071(Fatty acid degradation); map00650(Butanoate metabolism); map00627(Aminobenzoate degradation); map00930(Caprolactam degradation); map00410(beta-Alanine metabolism); map00062(Fatty acid elongation); map00640(Propanoate metabolism); map00380(Tryptophan metabolism)	PF00378.20(ECH_1:Enoyl-CoA hydratase/isomerase); PF16113.5(ECH_2:Enoyl-CoA hydratase/isomerase)	GO:0003824(molecular_function:catalytic activity)	XP_018381644.1(enoyl-CoA hydratase mitochondrial precursor [Alternaria alternata])	sp|Q1ZXF1|ECHM_DICDI(Probable enoyl-CoA hydratase, mitochondrial OS=Dictyostelium discoideum OX=44689 GN=echs1 PE=3 SV=1)
CC77DRAFT_576210	247	688	471	35	127	111	9.6	30.79	19.3	1.17	5.05	3.38	19.8967	3.2	-1.9113	5.01807e-06	0.000158119	yes	down		1076	hypothetical protein	ENOG41112CS(S:Function unknown)	ENOG41112CS(-)						XP_018379633.1(hypothetical protein CC77DRAFT_576210 [Alternaria alternata])
CC77DRAFT_1024765	729	548	639	22	174	35	46.75	34.42	41.48	1.26	10.76	2.12	40.8833	4.71333	-2.23559	5.03663e-06	0.000158258	yes	down		1130	putative glutathione-dependent formaldehyde-activating enzyme	COG3791(S:Function unknown)	COG3791(Glutathione-dependent formaldehyde-activating Gfa)	K03396	gfa	map00680(Methane metabolism)	PF04828.14(GFA:Glutathione-dependent formaldehyde-activating enzyme)	GO:0051907(molecular_function:S-(hydroxymethyl)glutathione synthase activity); GO:0008270(molecular_function:zinc ion binding); GO:0046294(biological_process:formaldehyde catabolic process)	XP_018381262.1(putative glutathione-dependent formaldehyde-activating enzyme [Alternaria alternata])	sp|Q0V314|GFA_PHANO(Putative glutathione-dependent formaldehyde-activating enzyme OS=Phaeosphaeria nodorum (strain SN15 / ATCC MYA-4574 / FGSC 10173) OX=321614 GN=SNOG_01600 PE=3 SV=1)
CC77DRAFT_1020255	434	452	534	879	745	1492	8.21	8.36	10.17	14.79	13.48	26.42	8.91333	18.23	1.27489	5.16334e-06	0.000161785	yes	up		3210	Utp14-domain-containing protein	COG5644(S:Function unknown)	COG5644(Small nucleolar)	K14567	UTP14	map03008(Ribosome biogenesis in eukaryotes)	PF04615.13(Utp14:Utp14 protein)	GO:0006364(biological_process:rRNA processing); GO:0032040(cellular_component:small-subunit processome)	RYN91663.1(hypothetical protein AA0120_g5623 [Alternaria tenuissima])	sp|P87137|YDM6_SCHPO(Uncharacterized protein C57A7.06 OS=Schizosaccharomyces pombe (strain 972 / ATCC 24843) OX=284812 GN=SPAC57A7.06 PE=1 SV=1)
CC77DRAFT_1027764	15335.3	20509.8	15232.1	2104.84	6247.94	6889.8	548.66	710.39	546.29	66.38	210.63	229.09	601.78	168.7	-1.47388	5.363e-06	0.000167104	yes	down		1647	2-methylcitrate dehydratase	COG2079(S:Function unknown)	COG2079(MMGE PRPD family protein)	K01720	prpD	map00640(Propanoate metabolism)	PF03972.14(MmgE_PrpD:MmgE/PrpD family)	GO:0051537(molecular_function:2 iron, 2 sulfur cluster binding); GO:0047547(molecular_function:2-methylcitrate dehydratase activity); GO:0019629(biological_process:propionate catabolic process, 2-methylcitrate cycle); GO:0051537(molecular_function:2 iron, 2 sulfur cluster binding); GO:0047547(molecular_function:2-methylcitrate dehydratase activity); GO:0019629(biological_process:propionate catabo…	XP_018390547.1(2-methylcitrate dehydratase [Alternaria alternata])	sp|Q6C354|PRPD_YARLI(2-methylcitrate dehydratase, mitochondrial OS=Yarrowia lipolytica (strain CLIB 122 / E 150) OX=284591 GN=PDH1 PE=1 SV=1)
CC77DRAFT_748819	21774	24539	25682	3072	8307	11147	270.75	298.01	321.2	33.94	98.66	129.52	296.653	87.3733	-1.43076	5.35363e-06	0.000167104	yes	down		4751	ABC transporter	COG0842(S:Function unknown)	COG0842(AT_hook)				PF01061.24(ABC2_membrane:ABC-2 type transporter); PF00005.27(ABC_tran:ABC transporter); PF06422.12(PDR_CDR:CDR ABC transporter); PF13191.6(AAA_16:AAA ATPase domain); PF12698.7(ABC2_membrane_3:ABC-2 family transporter protein); PF14510.6(ABC_trans_N:ABC-transporter N-terminal); PF03193.16(RsgA_GTPase:RsgA GTPase)	GO:0005524(molecular_function:ATP binding); GO:0016887(molecular_function:ATPase activity); GO:0042626(molecular_function:ATPase activity, coupled to transmembrane movement of substances); GO:0016021(cellular_component:integral component of membrane); GO:0005524(molecular_function:ATP binding); GO:0016887(molecular_function:ATPase activity); GO:0042626(molecular_function:ATPase activity, coupled …	XP_018388262.1(ABC transporter [Alternaria alternata])	sp|Q4WDD4|ATRF_ASPFU(ABC multidrug transporter atrF OS=Neosartorya fumigata (strain ATCC MYA-4609 / Af293 / CBS 101355 / FGSC A1100) OX=330879 GN=atrF PE=2 SV=1)
CC77DRAFT_940460	248	361	415	81	115	119	16.12	21.04	23.73	3.59	6.56	7.85	20.2967	6	-1.37853	5.52815e-06	0.000171296	yes	down		867	hypothetical protein	ENOG411253U(S:Function unknown)	ENOG411253U(Conserved hypothetical, protein)						XP_018383814.1(hypothetical protein CC77DRAFT_940460 [Alternaria alternata])
CC77DRAFT_1046764	42.63	8.39	28.68	0	1.68	0	7.8	1.51	5.39	0	0.3	0	4.9	0.1	-2.66761	5.51492e-06	0.000171296	yes	down		564	hypothetical protein								XP_018390934.1(hypothetical protein CC77DRAFT_1046764 [Alternaria alternata])
CC77DRAFT_1100753	35	45	32	191	60	232	2.7	3.4	2.5	13.18	4.47	16.93	2.86667	11.5267	2.00305	5.56087e-06	0.000171834	yes	up		984	NAD(P)-binding protein	ENOG410XSSV(Q:Secondary metabolites biosynthesis, transport and catabolism)	ENOG410XSSV(Cytochrome p450)				PF01370.21(Epimerase:NAD dependent epimerase/dehydratase family); PF13460.6(NAD_binding_10:NAD(P)H-binding); PF05368.13(NmrA:NmrA-like family); PF03435.18(Sacchrp_dh_NADP:Saccharopine dehydrogenase NADP binding domain); PF01073.19(3Beta_HSD:3-beta hydroxysteroid dehydrogenase/isomerase family)	GO:0003824(molecular_function:catalytic activity); GO:0050662(molecular_function:coenzyme binding); GO:0003824(molecular_function:catalytic activity); GO:0050662(molecular_function:coenzyme binding); GO:0016021(cellular_component:integral component of membrane)	XP_018378841.1(NAD(P)-binding protein [Alternaria alternata])
CC77DRAFT_48590	1709	2062	2227	355	787	959	63.94	75.44	84.06	11.84	28.25	33.7	74.48	24.5967	-1.27493	5.63604e-06	0.000173677	yes	down		1752	hypothetical protein	ENOG4112D4T(S:Function unknown)	ENOG4112D4T(-)				PF11710.8(Git3:G protein-coupled glucose receptor regulating Gpa2); PF11970.8(GPR_Gpa2_C:G protein-coupled glucose receptor regulating Gpa2 C-term)	GO:0016021(cellular_component:integral component of membrane)	XP_018391853.1(hypothetical protein CC77DRAFT_48590 [Alternaria alternata])
CC77DRAFT_1067875	57	76	120	10	22	15	2.67	3.48	5.68	0.42	0.99	0.66	3.94333	0.69	-1.89954	5.76979e-06	0.00017731	yes	down		1452	hypothetical protein	ENOG4111RD7(S:Function unknown)	ENOG4111RD7(-)				PF01544.18(CorA:CorA-like Mg2+ transporter protein)	GO:0046873(molecular_function:metal ion transmembrane transporter activity); GO:0016021(cellular_component:integral component of membrane)	XP_018378857.1(hypothetical protein CC77DRAFT_1067875 [Alternaria alternata])
CC77DRAFT_687936	1092	1004	898	1431	1475	2302	23.12	20.74	19.08	26.83	29.79	45.56	20.98	34.06	0.995722	5.89249e-06	0.000180584	no	up		2893	phosphatases II	ENOG410XPTU(S:Function unknown)	ENOG410XPTU(Myotubularin related protein)	K18083	MTMR6_7_8	map04070(Phosphatidylinositol signaling system); map04138(Autophagy - yeast); map00562(Inositol phosphate metabolism)	PF06602.14(Myotub-related:Myotubularin-like phosphatase domain)	GO:0004725(molecular_function:protein tyrosine phosphatase activity)	RYN42438.1(hypothetical protein AA0112_g1474 [Alternaria arborescens])	sp|O13819|YMR1_SCHPO(Phosphoinositide 3-phosphatase OS=Schizosaccharomyces pombe (strain 972 / ATCC 24843) OX=284812 GN=SPAC19A8.03 PE=3 SV=1)
CC77DRAFT_1058017	429.65	615.48	519.78	107	180	261.12	10.58	15	12.88	2.05	4.24	5.96	12.82	4.08333	-1.26619	5.90981e-06	0.000180621	yes	down		2094	hypothetical protein	ENOG410YHV9(S:Function unknown); ENOG410YEJQ(S:Function unknown)	ENOG410YHV9(Fungal specific transcription factor domain); ENOG410YEJQ(Fungal specific transcription factor domain)				PF04082.18(Fungal_trans:Fungal specific transcription factor domain)	GO:0003677(molecular_function:DNA binding); GO:0000981(molecular_function:RNA polymerase II transcription factor activity, sequence-specific DNA binding); GO:0008270(molecular_function:zinc ion binding); GO:0006351(biological_process:transcription, DNA-templated); GO:0005634(cellular_component:nucleus); GO:0003677(molecular_function:DNA binding); GO:0008270(molecular_function:zinc ion binding); G…	XP_018390253.1(hypothetical protein CC77DRAFT_1058017 [Alternaria alternata])
CC77DRAFT_1022834	279	313	281	68	128	128	9.28	10.17	9.42	2.01	4.08	3.99	9.62333	3.36	-1.16411	5.98853e-06	0.000182528	yes	down		1939	hypothetical protein	ENOG410YPFD(S:Function unknown); ENOG4111FRE(O:Posttranslational modification, protein turnover, chaperones)	ENOG410YPFD(-); ENOG4111FRE(Secreted metalloproteinase that allows assimilation of proteinaceous substrates. Shows high activities on basic nuclear substrates such as histone and protamine)					GO:0016021(cellular_component:integral component of membrane)	XP_018383381.1(hypothetical protein CC77DRAFT_1022834 [Alternaria alternata])
CC77DRAFT_229632	1236.18	1802.38	1332.61	439.27	404.87	617.61	85.98	122.81	93.9	27.34	27.17	40.62	100.897	31.71	-1.26483	6.08355e-06	0.00018492	yes	down		1062	hypothetical protein	ENOG4111S8R(S:Function unknown)	ENOG4111S8R(Conserved hypothetical, protein)					GO:0016021(cellular_component:integral component of membrane)	XP_018383784.1(hypothetical protein CC77DRAFT_229632 [Alternaria alternata])
CC77DRAFT_423000	712.2	1414.61	1136.88	137.92	365.08	371.92	37.53	72.96	60.56	6.49	18.51	18.47	57.0167	14.49	-1.58257	6.20117e-06	0.000187984	yes	down		1319	mitochondrial carrier	ENOG410YAYP(S:Function unknown)	ENOG410YAYP(mitochondrial)	K15100	SLC25A1, CTP		PF00153.27(Mito_carr:Mitochondrial carrier protein)	GO:0016021(cellular_component:integral component of membrane); GO:0022857(molecular_function:transmembrane transporter activity); GO:0016021(cellular_component:integral component of membrane)	XP_018381533.1(mitochondrial carrier [Alternaria alternata])	sp|P38152|TXTP_YEAST(Tricarboxylate transport protein OS=Saccharomyces cerevisiae (strain ATCC 204508 / S288c) OX=559292 GN=CTP1 PE=2 SV=3)
CC77DRAFT_1093887	1938	2303	1716	542	859	1066	126.75	147.52	113.63	31.71	54.17	65.86	129.3	50.58	-1.03123	6.3451e-06	0.000191828	yes	down		1113	APH-domain-containing protein	COG3173(D:Cell cycle control, cell division, chromosome partitioning)	COG3173(Noc1p protein)				PF01636.23(APH:Phosphotransferase enzyme family); PF02958.20(EcKinase:Ecdysteroid kinase)		XP_018386972.1(APH-domain-containing protein [Alternaria alternata])	sp|B3DMA2|ACD11_RAT(Acyl-CoA dehydrogenase family member 11 OS=Rattus norvegicus OX=10116 GN=Acad11 PE=1 SV=1)
CC77DRAFT_1031848	899.72	1126.83	1114.38	3981.48	2367.74	2560.29	36.68	44.94	45.86	144.74	92.66	98.11	42.4933	111.837	1.66093	6.48765e-06	0.000195083	yes	up		1629	cell wall assembly and cell proliferation coordinating protein	COG4282(G:Carbohydrate transport and metabolism)	COG4282(Glucan synthesis regulatory protein)				PF09346.10(SMI1_KNR4:SMI1 / KNR4 family (SUKH-1))	GO:0042546(biological_process:cell wall biogenesis)	XP_018385235.1(cell wall assembly and cell proliferation coordinating protein [Alternaria alternata])	sp|P38678|GS1_NEUCR(Glucan synthesis regulatory protein OS=Neurospora crassa (strain ATCC 24698 / 74-OR23-1A / CBS 708.71 / DSM 1257 / FGSC 987) OX=367110 GN=cot-2 PE=2 SV=1)
CC77DRAFT_937861	134	167	191	32	58	35	17.12	20.97	24.91	3.69	7.23	4.28	21	5.06667	-1.57069	6.47212e-06	0.000195083	yes	down		696	hypothetical protein	ENOG410YNQJ(S:Function unknown)	ENOG410YNQJ(-)						RYN56348.1(hypothetical protein AA0118_g8208 [Alternaria tenuissima])
CC77DRAFT_1023197	137	247	257	40	54	80	8.67	15.3	16.46	2.26	3.29	4.78	13.4767	3.44333	-1.54491	6.55812e-06	0.000196673	yes	down		1142	PEBP-like protein	ENOG4111PJ4(S:Function unknown); COG1881(S:Function unknown)	ENOG4111PJ4(Phosphatidylethanolamine-binding protein); COG1881(phosphatidylethanolamine-binding protein)				PF01161.20(PBP:Phosphatidylethanolamine-binding protein)		XP_018383106.1(PEBP-like protein [Alternaria alternata])
CC77DRAFT_1022276	229	288	209	29	94	72	8.85	18.61	7.54	0.66	2.3	3.05	11.6667	2.00333	-1.55685	6.5935e-06	0.000197205	yes	down		2443	L-amino-acid oxidase precursor	COG1231(E:Amino acid transport and metabolism)	COG1231(L-amino-acid oxidase activity)				PF01593.24(Amino_oxidase:Flavin containing amine oxidoreductase); PF13450.6(NAD_binding_8:NAD(P)-binding Rossmann-like domain)	GO:0016491(molecular_function:oxidoreductase activity)	XP_018384170.1(L-amino-acid oxidase precursor [Alternaria alternata])	sp|P23623|OXLA_NEUCR(L-amino-acid oxidase OS=Neurospora crassa (strain ATCC 24698 / 74-OR23-1A / CBS 708.71 / DSM 1257 / FGSC 987) OX=367110 GN=lox PE=1 SV=2)
CC77DRAFT_369573	473	517	486	71	195	84	15.61	16.42	15.94	2.05	6.1	2.58	15.99	3.57667	-1.64617	6.67389e-06	0.000199078	yes	down		1983	cytochrome P450	ENOG4111DNK(S:Function unknown); COG2124(S:Function unknown)	ENOG4111DNK(Cytochrome P450); COG2124(Cytochrome P450)				PF00067.22(p450:Cytochrome P450)	GO:0020037(molecular_function:heme binding); GO:0005506(molecular_function:iron ion binding); GO:0004497(molecular_function:monooxygenase activity); GO:0016705(molecular_function:oxidoreductase activity, acting on paired donors, with incorporation or reduction of molecular oxygen); GO:0020037(molecular_function:heme binding); GO:0005506(molecular_function:iron ion binding); GO:0004497(molecular_f…	XP_018382404.1(cytochrome P450 [Alternaria alternata])	sp|E5AE41|P450_LEPMJ(Phomenoic acid biosynthesis cluster cytochrome P450 monooxygenase OS=Leptosphaeria maculans (strain JN3 / isolate v23.1.3 / race Av1-4-5-6-7-8) OX=985895 GN=P450 PE=2 SV=1)
CC77DRAFT_1027542	769.02	1033.28	952.77	1866.87	1761.93	2084.88	19.6	25.73	24.46	42.33	42.98	49.77	23.2633	45.0267	1.24676	6.97839e-06	0.000207607	yes	up		2451	hypothetical protein	ENOG410XRA4(S:Function unknown)	ENOG410XRA4(Conserved hypothetical, protein)				PF00735.18(Septin:Septin); PF01926.23(MMR_HSR1:50S ribosome-binding GTPase)	GO:0005525(molecular_function:GTP binding); GO:0016787(molecular_function:hydrolase activity); GO:0005525(molecular_function:GTP binding); GO:0051301(biological_process:cell division); GO:0005525(molecular_function:GTP binding)	XP_018391949.1(hypothetical protein CC77DRAFT_1027542 [Alternaria alternata])
CC77DRAFT_165481	275.62	382.08	367.17	756.12	723.74	778.71	10.02	13.21	13.25	23.03	24.07	23.46	12.16	23.52	1.32528	7.06443e-06	0.000209609	yes	up		989	hypothetical protein								XP_018384851.1(hypothetical protein CC77DRAFT_165481 [Alternaria alternata])
CC77DRAFT_191785	96.73	267.6	235.5	9.84	39.77	54.92	9.95	27.01	24.64	0.91	3.97	5.38	20.5333	3.42	-2.01477	7.13227e-06	0.000211062	yes	down		802	hypothetical protein	COG0553(L:Replication, recombination and repair); ENOG41109JE(S:Function unknown)	COG0553(helicase); ENOG41109JE(Conserved hypothetical, protein)	K10877	RAD54B	map03440(Homologous recombination)		GO:0016787(molecular_function:hydrolase activity)	XP_018383886.1(hypothetical protein CC77DRAFT_191785 [Alternaria alternata])
CC77DRAFT_748719	1600	1177	1175	2051	2108	2812	73.37	52.81	54.42	83.92	92.88	121.33	60.2	99.3767	1.03654	7.22661e-06	0.00021329	yes	up		1477	GTP cyclohydrolase I	COG0302(H:Coenzyme transport and metabolism)	COG0302(GTP cyclohydrolase i)	K01495	GCH1, folE	map00790(Folate biosynthesis)	PF01227.22(GTP_cyclohydroI:GTP cyclohydrolase I)	GO:0003934(molecular_function:GTP cyclohydrolase I activity); GO:0046654(biological_process:tetrahydrofolate biosynthetic process)	XP_018388256.1(GTP cyclohydrolase I [Alternaria alternata])	sp|P51599|GCH1_NEUCR(GTP cyclohydrolase 1 OS=Neurospora crassa (strain ATCC 24698 / 74-OR23-1A / CBS 708.71 / DSM 1257 / FGSC 987) OX=367110 GN=gch-1 PE=2 SV=2)
CC77DRAFT_1050181	20	5	13	42	59	53	1.06	0.26	0.7	2	3.02	2.66	0.673333	2.56	1.93721	7.26909e-06	0.000213979	yes	up		1308	hypothetical protein	ENOG411121G(S:Function unknown)	ENOG411121G(-)						XP_018386231.1(hypothetical protein CC77DRAFT_1050181 [Alternaria alternata])
CC77DRAFT_950887	1035.84	769	751	1750.79	1386	2081	82.83	60.42	60.73	124.36	106.98	157.51	67.9933	129.617	1.23836	7.4303e-06	0.00021815	yes	up		951	chord-domain-containing protein	ENOG410XPV6(S:Function unknown)	ENOG410XPV6(cysteine and histidine-rich domain (CHORD) containing 1)				PF04968.12(CHORD:CHORD); PF04969.16(CS:CS domain)		XP_018378906.1(chord-domain-containing protein [Alternaria alternata])	sp|Q9VCC0|CHRD1_DROME(Cysteine and histidine-rich domain-containing protein OS=Drosophila melanogaster OX=7227 GN=CHORD PE=1 SV=1)
CC77DRAFT_1020618	678	432	412	1022	835	1457	10.43	6.49	6.38	13.97	12.27	20.95	7.76667	15.73	1.29932	7.5796e-06	0.000221951	yes	up		3891	P-loop containing nucleoside triphosphate hydrolase protein	COG1185(J:Translation, ribosomal structure and biogenesis)	COG1185(Involved in mRNA degradation. Hydrolyzes single-stranded polyribonucleotides processively in the 3'- to 5'-direction (By similarity))	K12818	DHX8, PRP22	map03040(Spliceosome)	PF04408.23(HA2:Helicase associated domain (HA2)); PF07717.16(OB_NTP_bind:Oligonucleotide/oligosaccharide-binding (OB)-fold); PF00271.31(Helicase_C:Helicase conserved C-terminal domain); PF00575.23(S1:S1 RNA binding domain); PF13401.6(AAA_22:AAA domain); PF00270.29(DEAD:DEAD/DEAH box helicase); PF00437.20(T2SSE:Type II/IV secretion system protein)	GO:0005524(molecular_function:ATP binding); GO:0003677(molecular_function:DNA binding); GO:0003678(molecular_function:DNA helicase activity); GO:0006270(biological_process:DNA replication initiation); GO:0042555(cellular_component:MCM complex); GO:0005634(cellular_component:nucleus); GO:0005524(molecular_function:ATP binding); GO:0004386(molecular_function:helicase activity); GO:0003676(molecular…	XP_018385493.1(P-loop containing nucleoside triphosphate hydrolase protein [Alternaria alternata])	sp|O42643|PRP22_SCHPO(Pre-mRNA-splicing factor ATP-dependent RNA helicase prp22 OS=Schizosaccharomyces pombe (strain 972 / ATCC 24843) OX=284812 GN=prp22 PE=1 SV=1)
CC77DRAFT_1008815	624	411	341	919	793	1292	80.4	52.02	44.83	106.71	99.64	159.31	59.0833	121.887	1.30396	8.00034e-06	0.00023366	yes	up		693	riboflavin kinase	COG0196(H:Coenzyme transport and metabolism)	COG0196(riboflavin biosynthesis protein ribF)	K00861	RFK, FMN1	map00740(Riboflavin metabolism)	PF01687.17(Flavokinase:Riboflavin kinase)	GO:0008531(molecular_function:riboflavin kinase activity); GO:0009231(biological_process:riboflavin biosynthetic process)	XP_018386209.1(riboflavin kinase [Alternaria alternata])	sp|Q2UMM4|RIFK_ASPOR(Riboflavin kinase OS=Aspergillus oryzae (strain ATCC 42149 / RIB 40) OX=510516 GN=fmn1 PE=3 SV=1)
CC77DRAFT_1015047	3200	1532	1392	278	724	544	306.04	143.73	135.3	23.87	67.12	49.46	195.023	46.8167	-1.5876	8.07068e-06	0.000235101	yes	down		843	putative glutathione-S-transferase theta%2C GST	COG0625(S:Function unknown)	COG0625(X-Pro dipeptidyl-peptidase C-terminal non-catalytic domain)	K00799	GST, gst	map00480(Glutathione metabolism); map05204(Chemical carcinogenesis); map00983(Drug metabolism - other enzymes); map00982(Drug metabolism - cytochrome P450); map00980(Metabolism of xenobiotics by cytochrome P450); map05200(Pathways in cancer); map05418(Fluid shear stress and atherosclerosis); map05225(Hepatocellular carcinoma); map01524(Platinum drug resistance)	PF02798.20(GST_N:Glutathione S-transferase, N-terminal domain); PF13417.6(GST_N_3:Glutathione S-transferase, N-terminal domain); PF00043.25(GST_C:Glutathione S-transferase, C-terminal domain); PF13409.6(GST_N_2:Glutathione S-transferase, N-terminal domain); PF13410.6(GST_C_2:Glutathione S-transferase, C-terminal domain); PF14497.6(GST_C_3:Glutathione S-transferase, C-terminal domain)	GO:0016740(molecular_function:transferase activity)	XP_018391092.1(putative glutathione-S-transferase theta, GST [Alternaria alternata])	sp|P12653|GSTF1_MAIZE(Glutathione S-transferase 1 OS=Zea mays OX=4577 GN=GST1 PE=1 SV=4)
CC77DRAFT_1004753	157	105	68	13	33	16	40.65	26.88	18.25	3.08	8.52	4.07	28.5933	5.22333	-1.85316	8.13415e-06	0.000236334	yes	down		474	hypothetical protein	ENOG41112J9(S:Function unknown)	ENOG41112J9(-)					GO:0016829(molecular_function:lyase activity)	XP_018390514.1(hypothetical protein CC77DRAFT_1004753 [Alternaria alternata])
CC77DRAFT_1020056	153.26	1104.12	729.89	0	0	0	6.35	44.75	30.53	0	0	0	27.21	0	-2.68689	8.46556e-06	0.000245326	yes	down		1607	branched-chain amino acid aminotransferase II	COG0115(S:Function unknown)	COG0115(Ly1 antibody reactive homolog (mouse))	K00826	E2.6.1.42, ilvE	map00270(Cysteine and methionine metabolism); map00770(Pantothenate and CoA biosynthesis); map00280(Valine, leucine and isoleucine degradation); map00290(Valine, leucine and isoleucine biosynthesis)	PF01063.19(Aminotran_4:Amino-transferase class IV)	GO:0004084(molecular_function:branched-chain-amino-acid transaminase activity); GO:0009081(biological_process:branched-chain amino acid metabolic process)	XP_018386688.1(branched-chain amino acid aminotransferase II [Alternaria alternata])	sp|A0A179HME7|LCSP_PURLI(Aminotransferase lcsP OS=Purpureocillium lilacinum OX=33203 GN=lcsP PE=2 SV=1)
CC77DRAFT_178261	1522	1297	1431	1911	2075	2981	47.84	39.86	45.35	53.5	62.51	87.9	44.35	67.97	0.919524	8.49528e-06	0.000245551	no	up		2036	hypothetical protein	ENOG410XPH0(S:Function unknown)	ENOG410XPH0(Zinc finger protein)	K14816	REI1		PF12756.7(zf-C2H2_2:C2H2 type zinc-finger (2 copies)); PF12171.8(zf-C2H2_jaz:Zinc-finger double-stranded RNA-binding); PF12874.7(zf-met:Zinc-finger of C2H2 type)	GO:0003676(molecular_function:nucleic acid binding); GO:0008270(molecular_function:zinc ion binding)	XP_018384399.1(hypothetical protein CC77DRAFT_178261 [Alternaria alternata])	sp|G0S920|REI1_CHATD(Cytoplasmic 60S subunit biogenesis factor REI1 homolog OS=Chaetomium thermophilum (strain DSM 1495 / CBS 144.50 / IMI 039719) OX=759272 GN=CTHT_0044240 PE=3 SV=2)
CC77DRAFT_948282	470	725	658	1023	1211	1570	12.01	18.07	16.44	22.58	29.67	37.02	15.5067	29.7567	1.1939	8.54411e-06	0.000246326	yes	up		2010	Tcp11-domain-containing protein	ENOG410ZDEH(S:Function unknown)	ENOG410ZDEH(-)				PF05794.13(Tcp11:T-complex protein 11)		RII13641.1(hypothetical protein CUC08_Gglean004411 [Alternaria sp. MG1])	sp|P40317|SOK1_YEAST(Protein SOK1 OS=Saccharomyces cerevisiae (strain ATCC 204508 / S288c) OX=559292 GN=SOK1 PE=1 SV=2)
CC77DRAFT_1000684	218	118	121	329	278	478	19.69	10.12	10.9	26.89	24.27	41.12	13.57	30.76	1.39889	8.56745e-06	0.000246364	yes	up		606	hypothetical protein	ENOG4112BGF(S:Function unknown)	ENOG4112BGF(-)				PF09811.9(Yae1_N:Essential protein Yae1, N terminal)		XP_018380058.1(hypothetical protein CC77DRAFT_1000684 [Alternaria alternata])
CC77DRAFT_951679	11607	13455	14416	2555	6099	4638	268.01	303.6	335.25	52.49	134.76	100.29	302.287	95.8467	-1.28368	8.65117e-06	0.000248133	yes	down		2678	carotenoid oxygenase	COG3670(I:Lipid transport and metabolism)	COG3670(phytoene synthase)				PF03055.15(RPE65:Retinal pigment epithelial membrane protein)	GO:0046872(molecular_function:metal ion binding); GO:0016702(molecular_function:oxidoreductase activity, acting on single donors with incorporation of molecular oxygen, incorporation of two atoms of oxygen)	XP_018391146.1(carotenoid oxygenase [Alternaria alternata])	sp|Q94IR2|CCD1_PHAVU(Carotenoid 9,10(9',10')-cleavage dioxygenase 1 OS=Phaseolus vulgaris OX=3885 GN=CCD1 PE=1 SV=1)
CC77DRAFT_1062951	819	576	638	1189	1018	1854	36.6	25.18	28.79	47.4	43.7	77.93	30.19	56.3433	1.17847	8.77206e-06	0.000250957	yes	up		1509	electron transfer protein 1%2C mitochondrial precursor	COG1612(O:Posttranslational modification, protein turnover, chaperones)	COG1612(Catalyzes the oxidation of the C8 methyl side group on heme O porphyrin ring into a formyl group (By similarity))	K02259	COX15, ctaA	map00190(Oxidative phosphorylation); map00860(Porphyrin and chlorophyll metabolism); map02020(Two-component system); map04714(Thermogenesis)	PF02628.15(COX15-CtaA:Cytochrome oxidase assembly protein)	GO:0016627(molecular_function:oxidoreductase activity, acting on the CH-CH group of donors); GO:0006784(biological_process:heme a biosynthetic process); GO:0016021(cellular_component:integral component of membrane); GO:0016653(molecular_function:oxidoreductase activity, acting on NAD(P)H, heme protein as acceptor); GO:0016627(molecular_function:oxidoreductase activity, acting on the CH-CH group o…	XP_018384451.1(electron transfer protein 1, mitochondrial precursor [Alternaria alternata])	sp|P40086|COX15_YEAST(Cytochrome c oxidase assembly protein COX15 OS=Saccharomyces cerevisiae (strain ATCC 204508 / S288c) OX=559292 GN=COX15 PE=3 SV=1)
CC77DRAFT_146386	1054.34	786.42	887.15	1178.23	1395.96	2442.86	31.38	22.88	26.61	31.22	39.8	68.17	26.9567	46.3967	1.03916	8.96394e-06	0.000255792	yes	up		2136	Low temperature viability protein	ENOG410XP9T(S:Function unknown)	ENOG410XP9T(LTV1 homolog (S. cerevisiae))	K14798	LTV1		PF04180.14(LTV:Low temperature viability protein)	GO:0042274(biological_process:ribosomal small subunit biogenesis)	RYN85359.1(hypothetical protein AA0120_g8918 [Alternaria tenuissima])	sp|Q10191|LTV1_SCHPO(Protein LTV1 OS=Schizosaccharomyces pombe (strain 972 / ATCC 24843) OX=284812 GN=ltv1 PE=1 SV=1)
CC77DRAFT_1015797	37	24	26	62	77	81	1.37	0.87	0.97	2.05	2.74	2.83	1.07	2.54	1.46401	9.33937e-06	0.000265827	yes	up		1763	hypothetical protein							GO:0016021(cellular_component:integral component of membrane)	XP_018391930.1(hypothetical protein CC77DRAFT_1015797 [Alternaria alternata])
CC77DRAFT_154566	610.81	550.53	597.64	812.12	863.51	1546.42	18.74	16.48	18.47	22.17	25.35	44.49	17.8967	30.67	1.03774	9.43745e-06	0.000267937	yes	up		2061	RING finger protein-like protein	ENOG410Y5R1(S:Function unknown)	ENOG410Y5R1(Ring finger protein)	K11971	RNF14, ARA54		PF01485.21(IBR:IBR domain, a half RING-finger domain); PF05773.22(RWD:RWD domain)	GO:0046872(molecular_function:metal ion binding); GO:0004842(molecular_function:ubiquitin-protein transferase activity)	XP_018384676.1(RING finger protein-like protein [Alternaria alternata])	sp|Q9US46|ITT1_SCHPO(E3 ubiquitin-protein ligase itt1 OS=Schizosaccharomyces pombe (strain 972 / ATCC 24843) OX=284812 GN=itt1 PE=3 SV=1)
CC77DRAFT_983242	1219	999	975	2268	2322	1983	37.37	29.94	30.13	61.92	68.21	57.02	32.48	62.3833	1.26921	9.46145e-06	0.000267939	yes	up		2081	hypothetical protein	ENOG4111276(S:Function unknown)	ENOG4111276(-)						XP_018389505.1(hypothetical protein CC77DRAFT_983242 [Alternaria alternata])
CC77DRAFT_1099035	461	506	549	938	836	1182	11.59	12.44	13.91	20.99	20.13	27.85	12.6467	22.99	1.15998	9.62275e-06	0.000271818	yes	up		2480	hypothetical protein	ENOG410XTES(U:Intracellular trafficking, secretion, and vesicular transport)	ENOG410XTES(signal peptide peptidase)	K09595	HM13		PF04258.13(Peptidase_A22B:Signal peptide peptidase); PF06550.11(SPP:Signal-peptide peptidase, presenilin aspartyl protease)	GO:0004190(molecular_function:aspartic-type endopeptidase activity); GO:0016021(cellular_component:integral component of membrane); GO:0042500(molecular_function:aspartic endopeptidase activity, intramembrane cleaving); GO:0033619(biological_process:membrane protein proteolysis); GO:0006465(biological_process:signal peptide processing); GO:0071458(cellular_component:integral component of cytoplas…	XP_018380884.1(hypothetical protein CC77DRAFT_1099035 [Alternaria alternata])	sp|B9FJ61|SIP2_ORYSJ(Signal peptide peptidase 2 OS=Oryza sativa subsp. japonica OX=39947 GN=SPP2 PE=2 SV=1)
CC77DRAFT_1091803	765	626	693	969	1061	1407	20.61	16.55	18.97	23.06	27.01	35.43	18.71	28.5	0.936067	9.6478e-06	0.00027184	no	up		2456	MFS general substrate transporter	ENOG410XSE0(S:Function unknown)	ENOG410XSE0(Conserved hypothetical, protein)				PF07690.16(MFS_1:Major Facilitator Superfamily); PF00083.24(Sugar_tr:Sugar (and other) transporter)	GO:0055085(biological_process:transmembrane transport); GO:0016021(cellular_component:integral component of membrane)	XP_018389011.1(MFS general substrate transporter [Alternaria alternata])	sp|Q4WRQ4|MFSB_ASPFU(Major facilitator superfamily multidrug transporter mfsB OS=Neosartorya fumigata (strain ATCC MYA-4609 / Af293 / CBS 101355 / FGSC A1100) OX=330879 GN=mfsB PE=2 SV=1)
CC77DRAFT_1018424	605	365.04	406.6	719.81	765.63	1189.43	27.08	15.98	18.38	28.74	32.92	50.07	20.48	37.2433	1.13977	9.6886e-06	0.000272303	yes	up		1507	SGS-domain-containing protein	COG5091(S:Function unknown)	COG5091(Suppressor of g2 allele of skp1)	K12795	SUGT1, SGT1	map04621(NOD-like receptor signaling pathway); map04626(Plant-pathogen interaction)	PF05002.15(SGS:SGS domain); PF04969.16(CS:CS domain); PF00515.28(TPR_1:Tetratricopeptide repeat); PF07719.17(TPR_2:Tetratricopeptide repeat); PF13432.6(TPR_16:Tetratricopeptide repeat); PF13424.6(TPR_12:Tetratricopeptide repeat); PF13414.6(TPR_11:TPR repeat)	GO:0050821(biological_process:protein stabilization); GO:0031647(biological_process:regulation of protein stability)	XP_018387819.1(SGS-domain-containing protein [Alternaria alternata])	sp|Q0JL44|SGT1_ORYSJ(Protein SGT1 homolog OS=Oryza sativa subsp. japonica OX=39947 GN=SGT1 PE=1 SV=1)
CC77DRAFT_732872	3450	2534	2387	4977	4690	5953	117.79	84.6	82.2	151.41	153.55	190.79	94.8633	165.25	1.12396	9.77375e-06	0.000274008	yes	up		1892	hypothetical protein	COG2273(S:Function unknown)	COG2273(Rna-binding protein)				PF00722.21(Glyco_hydro_16:Glycosyl hydrolases family 16)	GO:0004553(molecular_function:hydrolase activity, hydrolyzing O-glycosyl compounds); GO:0005975(biological_process:carbohydrate metabolic process)	XP_018387898.1(hypothetical protein CC77DRAFT_732872 [Alternaria alternata])	sp|D4ALQ5|CRH11_ARTBC(Probable extracellular glycosidase ARB_05253 OS=Arthroderma benhamiae (strain ATCC MYA-4681 / CBS 112371) OX=663331 GN=ARB_05253 PE=1 SV=2)
CC77DRAFT_1058435	2044	1644	1471	470	831	713	81.37	64.01	59.1	16.68	31.75	26.67	68.16	25.0333	-1.07112	9.92621e-06	0.000277587	yes	down		1662	alpha/beta-hydrolase	COG2272(S:Function unknown)	COG2272(LEA domain protein)				PF00135.28(COesterase:Carboxylesterase family); PF07859.13(Abhydrolase_3:alpha/beta hydrolase fold)	GO:0016787(molecular_function:hydrolase activity)	XP_018389363.1(alpha/beta-hydrolase [Alternaria alternata])	sp|A0A075TXZ3|PATB_PENEN(Carboxylesterase patB OS=Penicillium expansum OX=27334 GN=patB PE=1 SV=1)
CC77DRAFT_371184	64.15	91.22	186.56	268.72	304.3	744.67	3.88	5.4	11.41	14.52	17.72	42.48	6.89667	24.9067	1.8059	1.00357e-05	0.000279949	yes	up		1183	hypothetical protein								XP_018382435.1(hypothetical protein CC77DRAFT_371184 [Alternaria alternata])
CC77DRAFT_1060011	382	697	682	124	205	200	232.92	421.74	440.1	70.1	122.4	115.66	364.92	102.72	-1.41111	1.02809e-05	0.000286075	yes	down		381	hypothetical protein	ENOG411125F(S:Function unknown)	ENOG411125F(-)						XP_018387523.1(hypothetical protein CC77DRAFT_1060011 [Alternaria alternata])
CC77DRAFT_1032834	1210	913	962	2335	1723	2418	22.38	16.5	17.91	38.4	30.47	41.84	18.93	36.9033	1.28415	1.03587e-05	0.000287525	yes	up		3279	ubiquitin conjugation factor E4	COG5113(O:Posttranslational modification, protein turnover, chaperones)	COG5113(Ubiquitin conjugation factor E4)	K10597	UBE4B, UFD2	map04120(Ubiquitin mediated proteolysis); map04141(Protein processing in endoplasmic reticulum)	PF10408.9(Ufd2P_core:Ubiquitin elongating factor core); PF04564.15(U-box:U-box domain)	GO:0034450(molecular_function:ubiquitin-ubiquitin ligase activity); GO:0006511(biological_process:ubiquitin-dependent protein catabolic process); GO:0000151(cellular_component:ubiquitin ligase complex)	XP_018383509.1(ubiquitin conjugation factor E4 [Alternaria alternata])	sp|Q9HE05|UFD2_SCHPO(Ubiquitin conjugation factor E4 OS=Schizosaccharomyces pombe (strain 972 / ATCC 24843) OX=284812 GN=ufd2 PE=2 SV=1)
CC77DRAFT_848763	361.21	246.38	292	619	561	645	16.11	10.75	13.16	24.63	24.04	27.07	13.34	25.2467	1.23904	1.04561e-05	0.00028883	yes	up		1511	hypothetical protein	ENOG4111GME(S:Function unknown)	ENOG4111GME(Conserved hypothetical, protein)				PF10494.9(Stk19:Serine-threonine protein kinase 19)		XP_018386455.1(hypothetical protein CC77DRAFT_848763 [Alternaria alternata])
CC77DRAFT_1013040	756	676	694	2059	1420	1553	42.44	37.15	39.4	103.26	76.73	82.2	39.6633	87.3967	1.45043	1.04574e-05	0.00028883	yes	up		1254	hypothetical protein	ENOG411120Y(S:Function unknown)	ENOG411120Y(-)						XP_018380885.1(hypothetical protein CC77DRAFT_1013040 [Alternaria alternata])
CC77DRAFT_1065593	9403	10809	8553	2114	4412	2832	235.07	264.4	215.39	47.12	105.51	66.28	238.287	72.97	-1.29363	1.06644e-05	0.000293823	yes	down		2496	sulfate permease 2	COG0659(J:Translation, ribosomal structure and biogenesis)	COG0659(Nuclear RNA export factor)	K14708	SLC26A11		PF00916.20(Sulfate_transp:Sulfate permease family); PF01740.21(STAS:STAS domain)	GO:0008271(molecular_function:secondary active sulfate transmembrane transporter activity); GO:0016021(cellular_component:integral component of membrane)	XP_018381448.1(sulfate permease 2 [Alternaria alternata])	sp|P23622|CYS14_NEUCR(Sulfate permease 2 OS=Neurospora crassa (strain ATCC 24698 / 74-OR23-1A / CBS 708.71 / DSM 1257 / FGSC 987) OX=367110 GN=cys-14 PE=2 SV=3)
CC77DRAFT_998759	149	79	89	15	26	41	6.92	3.59	4.18	0.62	1.16	1.79	4.89667	1.19	-1.58069	1.08489e-05	0.000298172	yes	down		1461	Cloroperoxidase	ENOG410YENQ(S:Function unknown)	ENOG410YENQ(Peroxidase, family 2)				PF01328.17(Peroxidase_2:Peroxidase, family 2)	GO:0004601(molecular_function:peroxidase activity)	XP_018381185.1(Cloroperoxidase [Alternaria alternata])	sp|Q8TFD4|DOTB_DOTSE(Dothistromin biosynthesis peroxidase dotB OS=Dothistroma septosporum OX=64363 GN=dotB PE=2 SV=1)
CC77DRAFT_950910	383	267	313	448	533	682	7.7	5.25	6.34	8.01	10.25	12.84	6.43	10.3667	0.992724	1.08766e-05	0.000298201	no	up		3036	hypothetical protein	COG1874(G:Carbohydrate transport and metabolism)	COG1874(beta-galactosidase)				PF01301.19(Glyco_hydro_35:Glycosyl hydrolases family 35); PF13364.6(BetaGal_dom4_5:Beta-galactosidase jelly roll domain); PF10435.9(BetaGal_dom2:Beta-galactosidase, domain 2); PF13363.6(BetaGal_dom3:Beta-galactosidase, domain 3)	GO:0004565(molecular_function:beta-galactosidase activity); GO:0005975(biological_process:carbohydrate metabolic process)	XP_018378909.1(hypothetical protein CC77DRAFT_950910 [Alternaria alternata])	sp|A2QAN3|BGALA_ASPNC(Beta-galactosidase A OS=Aspergillus niger (strain CBS 513.88 / FGSC A1513) OX=425011 GN=lacA PE=1 SV=1)
CC77DRAFT_1048373	44	31	50	67	124	119	2.64	1.5	3.14	3.29	6.75	6.22	2.42667	5.42	1.41013	1.0928e-05	0.000298878	yes	up		1612	CBD9-like protein	ENOG410YBA1(S:Function unknown)	ENOG410YBA1(integral membrane protein)				PF16010.5(CDH-cyt:Cytochrome domain of cellobiose dehydrogenase); PF10348.9(DUF2427:Domain of unknown function (DUF2427)); PF03188.16(Cytochrom_B561:Eukaryotic cytochrome b561)	GO:0055114(biological_process:oxidation-reduction process); GO:0016021(cellular_component:integral component of membrane); GO:0016021(cellular_component:integral component of membrane)	RYN48135.1(hypothetical protein AA0118_g12006 [Alternaria tenuissima])
CC77DRAFT_995946	104	95	62	131	173	267	2.91	3.05	2.49	2.79	3.99	7.03	2.81667	4.60333	1.25659	1.10448e-05	0.000301334	yes	up		1362	FAD binding domain-containing protein	ENOG41111GH(S:Function unknown)	ENOG41111GH(FAD binding domain)				PF01494.19(FAD_binding_3:FAD binding domain); PF13738.6(Pyr_redox_3:Pyridine nucleotide-disulphide oxidoreductase); PF01593.24(Amino_oxidase:Flavin containing amine oxidoreductase); PF13450.6(NAD_binding_8:NAD(P)-binding Rossmann-like domain); PF07992.14(Pyr_redox_2:Pyridine nucleotide-disulphide oxidoreductase); PF03486.14(HI0933_like:HI0933-like protein); PF00890.24(FAD_binding_2:FAD binding do…	GO:0071949(molecular_function:FAD binding)	XP_018382739.1(FAD binding domain-containing protein [Alternaria alternata])	sp|A0A1B4XBH7|SDNN_SORAA(FAD-dependent monooxygenase sdnN OS=Sordaria araneosa OX=573841 GN=sdnN PE=3 SV=1)
CC77DRAFT_1095693	532	398	563	959	763	1505	8.56	6.26	9.12	13.72	11.73	22.65	7.98	16.0333	1.26652	1.10744e-05	0.000301407	yes	up		3730	DUF663-domain-containing protein	COG5192(J:Translation, ribosomal structure and biogenesis)	COG5192(Ribosome biogenesis protein bms1)	K14569	BMS1	map03008(Ribosome biogenesis in eukaryotes)	PF04950.12(RIBIOP_C:40S ribosome biogenesis protein Tsr1 and BMS1 C-terminal); PF08142.12(AARP2CN:AARP2CN (NUC121) domain); PF00009.27(GTP_EFTU:Elongation factor Tu GTP binding domain); PF13401.6(AAA_22:AAA domain); PF13191.6(AAA_16:AAA ATPase domain); PF01926.23(MMR_HSR1:50S ribosome-binding GTPase); PF13671.6(AAA_33:AAA domain)	GO:0005525(molecular_function:GTP binding); GO:0042254(biological_process:ribosome biogenesis); GO:0005634(cellular_component:nucleus); GO:0005525(molecular_function:GTP binding); GO:0003924(molecular_function:GTPase activity); GO:0034511(molecular_function:U3 snoRNA binding); GO:0000480(biological_process:endonucleolytic cleavage in 5'-ETS of tricistronic rRNA transcript (SSU-rRNA, 5.8S rRNA, LS…	XP_018384585.1(DUF663-domain-containing protein [Alternaria alternata])	sp|O94653|BMS1_SCHPO(Ribosome biogenesis protein bms1 OS=Schizosaccharomyces pombe (strain 972 / ATCC 24843) OX=284812 GN=bms1 PE=1 SV=2)
CC77DRAFT_648222	362	582	631	121	190	181	42.69	64.77	63.62	16.38	16.04	22.97	57.0267	18.4633	-1.3574	1.15357e-05	0.0003132	yes	down		1467	hypothetical protein								XP_018389523.1(hypothetical protein CC77DRAFT_648222 [Alternaria alternata])
CC77DRAFT_453337	3081.29	1741.54	1509.43	7811.75	4529.73	5595.94	109.69	60.63	54.2	247.8	154.65	187.04	74.84	196.497	1.6617	1.16036e-05	0.00031428	yes	up		1828	tryptophanyl-tRNA synthetase-like protein	COG0180(J:Translation, ribosomal structure and biogenesis)	COG0180(tryptophanyltRNA synthetase)	K01867	WARS, trpS	map00970(Aminoacyl-tRNA biosynthesis)	PF00579.25(tRNA-synt_1b:tRNA synthetases class I (W and Y))	GO:0005524(molecular_function:ATP binding); GO:0004830(molecular_function:tryptophan-tRNA ligase activity); GO:0006436(biological_process:tryptophanyl-tRNA aminoacylation)	XP_018381030.1(tryptophanyl-tRNA synthetase-like protein [Alternaria alternata])	sp|Q12109|SYWC_YEAST(Tryptophan--tRNA ligase, cytoplasmic OS=Saccharomyces cerevisiae (strain ATCC 204508 / S288c) OX=559292 GN=WRS1 PE=1 SV=1)
CC77DRAFT_95998	442	366	307	1329	741	923	37.07	30.09	26.13	99.92	60.11	73.41	31.0967	77.8133	1.60062	1.16496e-05	0.000314763	yes	up		925	hypothetical protein	ENOG4111H6N(S:Function unknown)	ENOG4111H6N(chromosome 11 open reading frame 73)				PF05603.12(DUF775:Protein of unknown function (DUF775))		OWY54410.1(DUF775-like protein [Alternaria alternata])	sp|Q08202|OPI10_YEAST(Protein OPI10 OS=Saccharomyces cerevisiae (strain ATCC 204508 / S288c) OX=559292 GN=OPI10 PE=1 SV=1)
CC77DRAFT_960229	748	703	823	1243	1118	2460	18.26	16.77	20.24	27	26.12	56.25	18.4233	36.4567	1.21225	1.20567e-05	0.00032498	yes	up		2547	pre-mRNA splicing factor ATP-dependent RNA helicase PRP16	COG1643(S:Function unknown)	COG1643(Protein arginine n-methyltransferase)	K12820	DHX15, PRP43	map03040(Spliceosome)	PF07717.16(OB_NTP_bind:Oligonucleotide/oligosaccharide-binding (OB)-fold); PF04408.23(HA2:Helicase associated domain (HA2)); PF00271.31(Helicase_C:Helicase conserved C-terminal domain); PF00270.29(DEAD:DEAD/DEAH box helicase); PF13401.6(AAA_22:AAA domain); PF00448.22(SRP54:SRP54-type protein, GTPase domain)	GO:0005524(molecular_function:ATP binding); GO:0004004(molecular_function:ATP-dependent RNA helicase activity); GO:0003676(molecular_function:nucleic acid binding); GO:0000466(biological_process:maturation of 5.8S rRNA from tricistronic rRNA transcript (SSU-rRNA, 5.8S rRNA, LSU-rRNA)); GO:0000463(biological_process:maturation of LSU-rRNA from tricistronic rRNA transcript (SSU-rRNA, 5.8S rRNA, LSU…	XP_018387666.1(pre-mRNA splicing factor ATP-dependent RNA helicase PRP16 [Alternaria alternata])	sp|O42945|DHX15_SCHPO(Probable pre-mRNA-splicing factor ATP-dependent RNA helicase prp43 OS=Schizosaccharomyces pombe (strain 972 / ATCC 24843) OX=284812 GN=prp43 PE=3 SV=1)
CC77DRAFT_1097711	575	328	614	1313	2023	978	53	29.65	57.49	108.6	180.63	85.63	46.7133	124.953	1.62276	1.2157e-05	0.000326895	yes	up		865	hypothetical protein	COG3812(J:Translation, ribosomal structure and biogenesis)	COG3812(eukaryotic translation initiation factor 2c)				PF09351.10(DUF1993:Domain of unknown function (DUF1993))	GO:0004371(molecular_function:glycerone kinase activity); GO:0019563(biological_process:glycerol catabolic process)	XP_018382695.1(hypothetical protein CC77DRAFT_1097711 [Alternaria alternata])
CC77DRAFT_1056928	117	179	125	23	45	56	4.91	7.35	5.3	0.86	1.81	2.21	5.85333	1.62667	-1.45141	1.24412e-05	0.000332936	yes	down		1590	hypothetical protein	ENOG410XP5F(S:Function unknown)	ENOG410XP5F(-)					GO:0016021(cellular_component:integral component of membrane)	XP_018390546.1(hypothetical protein CC77DRAFT_1056928 [Alternaria alternata])	sp|A8NVB7|N6235_COPC7(Adenylate-forming reductase 06235 OS=Coprinopsis cinerea (strain Okayama-7 / 130 / ATCC MYA-4618 / FGSC 9003) OX=240176 GN=CC1G_06235 PE=2 SV=3)
CC77DRAFT_1016431	1605	1536	1578	3105	2498	3523	81	75.75	80.44	137.74	120.11	167.24	79.0633	141.697	1.16638	1.24323e-05	0.000332936	yes	up		1357	DNA-directed RNA polymerase subunit D	COG0202(O:Posttranslational modification, protein turnover, chaperones)	COG0202(Participates actively in the response to hyperosmotic and heat shock by preventing the aggregation of stress-denatured proteins, in association with DnaK and GrpE. It is the nucleotide exchange factor for DnaK and may function as a thermosensor. Unfolded proteins bind initially to DnaJ)	K03011	RPB3, POLR2C	map00240(Pyrimidine metabolism); map03020(RNA polymerase); map05016(Huntington disease); map00230(Purine metabolism)	PF01000.26(RNA_pol_A_bac:RNA polymerase Rpb3/RpoA insert domain); PF01193.24(RNA_pol_L:RNA polymerase Rpb3/Rpb11 dimerisation domain)	GO:0003899(molecular_function:DNA-directed RNA polymerase activity); GO:0046983(molecular_function:protein dimerization activity); GO:0006351(biological_process:transcription, DNA-templated)	RYN62264.1(hypothetical protein AA0114_g159 [Alternaria tenuissima])	sp|P37382|RPB3_SCHPO(DNA-directed RNA polymerase II subunit RPB3 OS=Schizosaccharomyces pombe (strain 972 / ATCC 24843) OX=284812 GN=rpb3 PE=1 SV=2)
CC77DRAFT_181318	325	318	230	74	125	119	8.77	8.39	6.25	1.78	3.23	3.01	7.80333	2.67333	-1.16432	1.2511e-05	0.000334005	yes	down		2329	hypothetical protein	ENOG41112CJ(S:Function unknown)	ENOG41112CJ(-)						XP_018384473.1(hypothetical protein CC77DRAFT_181318 [Alternaria alternata])
CC77DRAFT_286736	2	1	0	19	12	15	0.23	0.11	0	1.99	1.36	1.66	0.113333	1.67	2.51532	1.26476e-05	0.000336848	yes	up		740	hypothetical protein								RII22791.1(hypothetical protein CUC08_Gglean013230 [Alternaria sp. MG1])
CC77DRAFT_1027779	25046.5	19598.1	22537.9	41507.5	44768.7	40823.4	453.14	373.75	443.38	736.81	817.68	711.67	423.423	755.387	1.15199	1.26918e-05	0.000337221	yes	up		2040	hypothetical protein	ENOG4111TTK(S:Function unknown)	ENOG4111TTK(Phosphatidylinositol-4-phosphate 5-Kinase)	K21197	PCL5, pas1	map04138(Autophagy - yeast)	PF08613.11(Cyclin:Cyclin)	GO:0019901(molecular_function:protein kinase binding); GO:0000079(biological_process:regulation of cyclin-dependent protein serine/threonine kinase activity)	XP_018390568.1(hypothetical protein CC77DRAFT_1027779 [Alternaria alternata])	sp|P87049|CGP1_SCHPO(G1/S-specific cyclin pas1 OS=Schizosaccharomyces pombe (strain 972 / ATCC 24843) OX=284812 GN=pas1 PE=2 SV=3)
CC77DRAFT_1025198	494	424	397	1291	784	1080	11.64	9.77	9.42	27.07	17.68	23.84	10.2767	22.8633	1.45837	1.27863e-05	0.000338928	yes	up		2629	hypothetical protein	COG1643(J:Translation, ribosomal structure and biogenesis); COG0553(J:Translation, ribosomal structure and biogenesis)	COG1643(This protein binds directly to 23S ribosomal RNA (By similarity)); COG0553(This protein binds directly to 23S ribosomal RNA (By similarity))	K10875	RAD54L, RAD54	map03440(Homologous recombination)	PF00176.23(SNF2_N:SNF2 family N-terminal domain); PF08658.10(Rad54_N:Rad54 N terminal); PF00271.31(Helicase_C:Helicase conserved C-terminal domain); PF04851.15(ResIII:Type III restriction enzyme, res subunit)	GO:0005524(molecular_function:ATP binding); GO:0016817(molecular_function:hydrolase activity, acting on acid anhydrides); GO:0005524(molecular_function:ATP binding); GO:0004386(molecular_function:helicase activity)	XP_018380542.1(hypothetical protein CC77DRAFT_1025198 [Alternaria alternata])	sp|P41410|RAD54_SCHPO(DNA repair protein rhp54 OS=Schizosaccharomyces pombe (strain 972 / ATCC 24843) OX=284812 GN=rhp54 PE=1 SV=2)
CC77DRAFT_1050261	5887	14310.5	10336.2	2466	2653	2522	246.65	586.5	437.07	92.14	106.71	99.32	423.407	99.39	-1.56509	1.2959e-05	0.000342692	yes	down		1592	inositol phosphatase	COG0158(S:Function unknown)	COG0158(poly(A) binding protein, cytoplasmic)	K03841	FBP, fbp	map00051(Fructose and mannose metabolism); map00710(Carbon fixation in photosynthetic organisms); map00680(Methane metabolism); map00010(Glycolysis / Gluconeogenesis); map04910(Insulin signaling pathway); map00030(Pentose phosphate pathway); map04152(AMPK signaling pathway)	PF00316.20(FBPase:Fructose-1-6-bisphosphatase, N-terminal domain)	GO:0042132(molecular_function:fructose 1,6-bisphosphate 1-phosphatase activity); GO:0005975(biological_process:carbohydrate metabolic process); GO:0042132(molecular_function:fructose 1,6-bisphosphate 1-phosphatase activity); GO:0030388(biological_process:fructose 1,6-bisphosphate metabolic process); GO:0006002(biological_process:fructose 6-phosphate metabolic process); GO:0006000(biological_proce…	XP_018386334.1(inositol phosphatase [Alternaria alternata])	sp|P09201|F16P_YEAST(Fructose-1,6-bisphosphatase OS=Saccharomyces cerevisiae (strain ATCC 204508 / S288c) OX=559292 GN=FBP1 PE=1 SV=2)
CC77DRAFT_225503	618	453	419	767	752	1453	11.92	8.53	8.13	13.15	13.87	26.21	9.52667	17.7433	1.15228	1.38461e-05	0.000365288	yes	up		3156	hypothetical protein	ENOG410Y43S(S:Function unknown)	ENOG410Y43S(pentatricopeptide repeat protein)				PF13041.6(PPR_2:PPR repeat family); PF13812.6(PPR_3:Pentatricopeptide repeat domain); PF17177.4(PPR_long:Pentacotripeptide-repeat region of PRORP)		XP_018383714.1(hypothetical protein CC77DRAFT_225503 [Alternaria alternata])
CC77DRAFT_1041439	6922	5997	6666	21306	11074	17309	166.84	141.19	161.72	459.1	255.82	390.84	156.583	368.587	1.52198	1.43368e-05	0.000377344	yes	up		2450	heat shock protein 70	COG0443(S:Function unknown)	COG0443(Conserved hypothetical, protein)	K09489	HSPA4	map04530(Tight junction); map04612(Antigen processing and presentation)	PF00012.20(HSP70:Hsp70 protein); PF06723.13(MreB_Mbl:MreB/Mbl protein)	GO:0005524(molecular_function:ATP binding)	XP_018384784.1(heat shock protein 70 [Alternaria alternata])	sp|O74225|HSP88_NEUCR(Heat shock protein hsp88 OS=Neurospora crassa (strain ATCC 24698 / 74-OR23-1A / CBS 708.71 / DSM 1257 / FGSC 987) OX=367110 GN=hsp88 PE=1 SV=1)
CC77DRAFT_970189	235	297	303	66	97	144	6.4	7.91	8.32	1.6	2.53	3.68	7.54333	2.60333	-1.18863	1.44089e-05	0.000378352	yes	down		2309	hypothetical protein	COG3387(S:Function unknown)	COG3387(-)				PF00723.21(Glyco_hydro_15:Glycosyl hydrolases family 15)	GO:0003824(molecular_function:catalytic activity); GO:0016787(molecular_function:hydrolase activity)	XP_018382238.1(hypothetical protein CC77DRAFT_970189, partial [Alternaria alternata])	sp|Q10211|YAY3_SCHPO(Uncharacterized protein C4H3.03c OS=Schizosaccharomyces pombe (strain 972 / ATCC 24843) OX=284812 GN=SPAC4H3.03c PE=4 SV=1)
CC77DRAFT_944358	10	19	10	25	54	77	0.79	1.48	0.8	1.78	4.14	5.79	1.02333	3.90333	1.83974	1.44809e-05	0.000379353	yes	up		963	zincin	ENOG410XPEP(O:Posttranslational modification, protein turnover, chaperones)	ENOG410XPEP(metallopeptidase activity)				PF13933.6(HRXXH:Putative peptidase family); PF14521.6(Aspzincin_M35:Lysine-specific metallo-endopeptidase)	GO:0008237(molecular_function:metallopeptidase activity)	XP_018381891.1(zincin [Alternaria alternata])	sp|P79017|ALL2_ASPFU(Major allergen Asp f 2 OS=Neosartorya fumigata (strain ATCC MYA-4609 / Af293 / CBS 101355 / FGSC A1100) OX=330879 GN=AFUA_4G09580 PE=1 SV=2)
CC77DRAFT_1056335	69	91	107	12	22	35	3.4	4.34	5.16	0.59	1.03	1.52	4.3	1.04667	-1.59835	1.47114e-05	0.00038449	yes	down		1023	hypothetical protein	ENOG410YFUP(S:Function unknown)	ENOG410YFUP(-)				PF09362.10(DUF1996:Domain of unknown function (DUF1996))		XP_018391664.1(hypothetical protein CC77DRAFT_1056335 [Alternaria alternata])
CC77DRAFT_1021111	172	343	371	28	87	96	5.38	10.48	11.69	0.78	2.61	2.81	9.18333	2.06667	-1.70091	1.49779e-05	0.000390543	yes	down		2046	amidase			K01426	E3.5.1.4, amiE	map00627(Aminobenzoate degradation); map00360(Phenylalanine metabolism); map00330(Arginine and proline metabolism); map00380(Tryptophan metabolism); map00643(Styrene degradation)	PF01425.21(Amidase:Amidase)	GO:0016021(cellular_component:integral component of membrane)	XP_018385144.1(amidase [Alternaria alternata])	sp|D4B3C8|A2965_ARTBC(Putative amidase ARB_02965 OS=Arthroderma benhamiae (strain ATCC MYA-4681 / CBS 112371) OX=663331 GN=ARB_02965 PE=1 SV=1)
CC77DRAFT_204264	644.36	622.79	539.37	1289	1125.06	1210.13	9.28	7.31	7.34	11.13	10.68	13.34	7.97667	11.7167	1.22937	1.52123e-05	0.000395732	yes	up		2809	long-chain fatty alcohol dehydrogenase	COG2303(S:Function unknown)	COG2303(FYVE domain protein)				PF00732.19(GMC_oxred_N:GMC oxidoreductase); PF05199.13(GMC_oxred_C:GMC oxidoreductase); PF00890.24(FAD_binding_2:FAD binding domain); PF07992.14(Pyr_redox_2:Pyridine nucleotide-disulphide oxidoreductase); PF01494.19(FAD_binding_3:FAD binding domain); PF01946.17(Thi4:Thi4 family); PF13450.6(NAD_binding_8:NAD(P)-binding Rossmann-like domain)	GO:0050660(molecular_function:flavin adenine dinucleotide binding); GO:0046577(molecular_function:long-chain-alcohol oxidase activity)	XP_018384067.1(long-chain fatty alcohol dehydrogenase [Alternaria alternata])	sp|B5WWZ9|FAO2_LOTJA(Long-chain-alcohol oxidase FAO2 OS=Lotus japonicus OX=34305 GN=FAO2 PE=2 SV=1)
CC77DRAFT_947395	377	479	467	70	194	144	178	225	232.58	30.86	93.73	68.82	211.86	64.47	-1.38851	1.54174e-05	0.000400137	yes	down		372	hypothetical protein	ENOG41112K0(S:Function unknown)	ENOG41112K0(-)						XP_018380487.1(hypothetical protein CC77DRAFT_947395 [Alternaria alternata])
CC77DRAFT_438020	3784.97	2380.89	2271.75	3520.36	5402.32	6646.23	223.47	137.63	135.7	185.76	307.18	370.22	165.6	287.72	1.05867	1.54865e-05	0.000400999	yes	up		1205	mitochondrial carrier	ENOG410XQHU(S:Function unknown)	ENOG410XQHU(Mitochondrial)	K15104	SLC25A11, OGC		PF00153.27(Mito_carr:Mitochondrial carrier protein)	GO:0022857(molecular_function:transmembrane transporter activity); GO:0016021(cellular_component:integral component of membrane)	XP_018381205.1(mitochondrial carrier [Alternaria alternata])	sp|P0C582|M2OM_NEUCR(Putative mitochondrial 2-oxoglutarate/malate carrier protein OS=Neurospora crassa (strain ATCC 24698 / 74-OR23-1A / CBS 708.71 / DSM 1257 / FGSC 987) OX=367110 GN=mic-33 PE=3 SV=1)
CC77DRAFT_1067175	1043	1020	929	1655	1448	2336	36.18	34.6	32.51	51.16	48.17	76.07	34.43	58.4667	1.06306	1.55909e-05	0.000402771	yes	up		1869	UPF0061-domain-containing protein	COG0397(S:Function unknown)	COG0397(UPF0061 protein)				PF02696.14(UPF0061:Uncharacterized ACR, YdiU/UPF0061 family)		XP_018379543.1(UPF0061-domain-containing protein [Alternaria alternata])	sp|O13890|SELO_SCHPO(Protein adenylyltransferase SelO, mitochondrial OS=Schizosaccharomyces pombe (strain 972 / ATCC 24843) OX=284812 GN=SPAC20G4.05c PE=3 SV=1)
CC77DRAFT_360530	995	948	925	332	475	550	26.16	23.02	22.57	7.68	10.07	13.09	23.9167	10.28	-0.833309	1.56679e-05	0.000403826	no	down		1368	hypothetical protein	ENOG410XPMQ(K:Transcription)	ENOG410XPMQ(homeobox)				PF05920.11(Homeobox_KN:Homeobox KN domain); PF00046.29(Homeodomain:Homeodomain); PF11569.8(Homez:Homeodomain leucine-zipper encoding, Homez)	GO:0003677(molecular_function:DNA binding); GO:0006355(biological_process:regulation of transcription, DNA-templated); GO:0005634(cellular_component:nucleus)	XP_018382320.1(hypothetical protein CC77DRAFT_360530 [Alternaria alternata])	sp|Q9GZN2|TGIF2_HUMAN(Homeobox protein TGIF2 OS=Homo sapiens OX=9606 GN=TGIF2 PE=1 SV=1)
CC77DRAFT_1010379	541	549	514	169	261	276	22.15	21.99	21.25	6.17	10.26	10.62	21.7967	9.01667	-0.928684	1.61148e-05	0.000414391	no	down		1623	succinyl-CoA:3-ketoacid-coenzyme A transferas-like protein	COG1788(I:Lipid transport and metabolism)	COG1788(Key enzyme for ketone body catabolism. Transfers the CoA moiety from succinate to acetoacetate. Formation of the enzyme-CoA intermediate proceeds via an unstable anhydride species formed between the carboxylate groups of the enzyme and substrate (By similarity))	K01027	OXCT	map00280(Valine, leucine and isoleucine degradation); map00072(Synthesis and degradation of ketone bodies); map00650(Butanoate metabolism)	PF01144.23(CoA_trans:Coenzyme A transferase); PF13336.6(AcetylCoA_hyd_C:Acetyl-CoA hydrolase/transferase C-terminal domain); PF16957.5(Mal_decarbox_Al:Malonate decarboxylase, alpha subunit, transporter)	GO:0008260(molecular_function:3-oxoacid CoA-transferase activity); GO:0046952(biological_process:ketone body catabolic process); GO:0005739(cellular_component:mitochondrion); GO:0008260(molecular_function:3-oxoacid CoA-transferase activity); GO:0055085(biological_process:transmembrane transport); GO:0016021(cellular_component:integral component of membrane); GO:0008260(molecular_function:3-oxoaci…	XP_018383837.1(succinyl-CoA:3-ketoacid-coenzyme A transferas-like protein [Alternaria alternata])	sp|P55809|SCOT1_HUMAN(Succinyl-CoA:3-ketoacid coenzyme A transferase 1, mitochondrial OS=Homo sapiens OX=9606 GN=OXCT1 PE=1 SV=1)
CC77DRAFT_964855	6	14	12	33	33	63	0.2	0.46	0.41	0.99	1.06	1.98	0.356667	1.34333	1.86552	1.63559e-05	0.000419626	yes	up		1923	hypothetical protein	ENOG4111M1I(S:Function unknown)	ENOG4111M1I(-)						XP_018385335.1(hypothetical protein CC77DRAFT_964855 [Alternaria alternata])
CC77DRAFT_1025237	266	189	236	31	86	30	11.94	8.32	10.74	1.24	3.71	1.27	10.3333	2.07333	-1.72165	1.64031e-05	0.000419875	yes	down		1375	S-adenosyl-L-methionine-dependent methyltransferase	ENOG410Z74C(S:Function unknown)	ENOG410Z74C(WGS project CABT00000000 data, contig)				PF13489.6(Methyltransf_23:Methyltransferase domain); PF13649.6(Methyltransf_25:Methyltransferase domain); PF08241.12(Methyltransf_11:Methyltransferase domain); PF13847.6(Methyltransf_31:Methyltransferase domain); PF08242.12(Methyltransf_12:Methyltransferase domain); PF01209.18(Ubie_methyltran:ubiE/COQ5 methyltransferase family); PF06325.13(PrmA:Ribosomal protein L11 methyltransferase (PrmA))	GO:0008168(molecular_function:methyltransferase activity)	RYO27661.1(hypothetical protein AG0111_g12739 [Alternaria gaisen])	sp|M2SNN6|LAEA_COCH5(Secondary metabolism regulator LAE1 OS=Cochliobolus heterostrophus (strain C5 / ATCC 48332 / race O) OX=701091 GN=LAE1 PE=3 SV=1)
CC77DRAFT_228431	655.12	396.79	383.95	671.13	841.9	1371.78	18.12	10.73	10.7	16.53	22.31	35.57	13.1833	24.8033	1.15654	1.64528e-05	0.000420184	yes	up		2278	translation initiation factor eIF-2B subunit beta	COG1184(J:Translation, ribosomal structure and biogenesis)	COG1184(translation initiation factor)	K03754	EIF2B2	map03013(RNA transport)	PF01008.17(IF-2B:Initiation factor 2 subunit family)	GO:0016740(molecular_function:transferase activity); GO:0044237(biological_process:cellular metabolic process); GO:0044237(biological_process:cellular metabolic process); GO:0003743(molecular_function:translation initiation factor activity)	XP_018383753.1(translation initiation factor eIF-2B subunit beta [Alternaria alternata])	sp|Q9UT76|EI2BB_SCHPO(Probable translation initiation factor eIF-2B subunit beta OS=Schizosaccharomyces pombe (strain 972 / ATCC 24843) OX=284812 GN=tif222 PE=1 SV=1)
CC77DRAFT_926914	145	146	140	356	246	362	55.49	56.07	56.15	126.88	97.31	139.96	55.9033	121.383	1.34844	1.65298e-05	0.00042119	yes	up		303	diphthamide biosynthesis protein 3	COG5216(S:Function unknown); ENOG410YDYJ(S:Function unknown)	COG5216(Diphthamide biosynthesis protein 3); ENOG410YDYJ(Diphthamide biosynthesis protein 3)	K15455	DPH3, KTI11		PF05207.13(zf-CSL:CSL zinc finger)	GO:0046872(molecular_function:metal ion binding); GO:0009055(molecular_function:electron carrier activity); GO:0005506(molecular_function:iron ion binding); GO:0008270(molecular_function:zinc ion binding); GO:0017183(biological_process:peptidyl-diphthamide biosynthetic process from peptidyl-histidine); GO:0002098(biological_process:tRNA wobble uridine modification); GO:0005737(cellular_component:…	XP_018391007.1(diphthamide biosynthesis protein 3 [Alternaria alternata])	sp|Q4WPU8|DPH3_ASPFU(Diphthamide biosynthesis protein 3 OS=Neosartorya fumigata (strain ATCC MYA-4609 / Af293 / CBS 101355 / FGSC A1100) OX=330879 GN=dph3 PE=3 SV=1)
CC77DRAFT_64664	4508	2577	2619	4649	6080	7625	113.61	63.33	66.8	104.36	147.04	180.05	81.2467	143.817	1.10682	1.67217e-05	0.000425112	yes	up		2445	hypothetical protein	ENOG410YK25(S:Function unknown)	ENOG410YK25(F-box domain protein)				PF12937.7(F-box-like:F-box-like)		XP_018385952.1(hypothetical protein CC77DRAFT_64664 [Alternaria alternata])
CC77DRAFT_493084	480	647	523	84	137	298	23.29	30.72	25.64	3.64	6.39	13.61	26.55	7.88	-1.4155	1.70856e-05	0.000433378	yes	down		1410	hypothetical protein	ENOG410XSGW(S:Function unknown)	ENOG410XSGW(Conserved hypothetical, protein)				PF11790.8(Glyco_hydro_cc:Glycosyl hydrolase catalytic core)	GO:0016021(cellular_component:integral component of membrane); GO:0016787(molecular_function:hydrolase activity); GO:0016021(cellular_component:integral component of membrane)	XP_018380204.1(hypothetical protein CC77DRAFT_493084 [Alternaria alternata])
CC77DRAFT_728536	336.53	252.38	222	43.11	115.97	96.63	14.81	10.87	9.87	1.69	4.9	4	11.85	3.53	-1.35164	1.71467e-05	0.000433942	yes	down		1528	hypothetical protein	ENOG4111238(S:Function unknown)	ENOG4111238(-)						XP_018387817.1(hypothetical protein CC77DRAFT_728536 [Alternaria alternata])
CC77DRAFT_1004433	2955	1163	1162	3362	5071	5172	169.6	61.56	67.64	176.8	272.4	284.81	99.6	244.67	1.48228	1.72686e-05	0.000436041	yes	up		528	hypothetical protein	ENOG411258A(S:Function unknown)	ENOG411258A(Membrane-associating domain)				PF01284.23(MARVEL:Membrane-associating domain)	GO:0070941(biological_process:eisosome assembly); GO:0072659(biological_process:protein localization to plasma membrane); GO:0032126(cellular_component:eisosome); GO:0016021(cellular_component:integral component of membrane); GO:0045121(cellular_component:membrane raft); GO:0005886(cellular_component:plasma membrane); GO:0016798(molecular_function:hydrolase activity, acting on glycosyl bonds); GO…	XP_018391912.1(hypothetical protein CC77DRAFT_1004433 [Alternaria alternata])
CC77DRAFT_1031801	2508	2443	1473	259	884	583	288.81	276.25	172.81	26.84	99.03	64.09	245.957	63.32	-1.53251	1.82175e-05	0.000458966	yes	down		744	hypothetical protein	ENOG41111Z0(S:Function unknown)	ENOG41111Z0(Basic region leucine zipper)				PF07716.15(bZIP_2:Basic region leucine zipper)	GO:0003700(molecular_function:transcription factor activity, sequence-specific DNA binding); GO:0003700(molecular_function:transcription factor activity, sequence-specific DNA binding); GO:0016787(molecular_function:hydrolase activity)	XP_018385167.1(hypothetical protein CC77DRAFT_1031801 [Alternaria alternata])
CC77DRAFT_1020486	77715.9	46774.9	45642	166691	130409	117417	5041.5	2971.76	2997.61	9671.03	8155.74	7195.06	3670.29	8340.61	1.48855	1.85808e-05	0.000467067	yes	up		1120	polyubiquitin	COG5272(S:Function unknown)	COG5272(-)	K08770	UBC	map03320(PPAR signaling pathway)	PF00240.23(ubiquitin:Ubiquitin family); PF11976.8(Rad60-SLD:Ubiquitin-2 like Rad60 SUMO-like); PF14560.6(Ubiquitin_2:Ubiquitin-like domain)	GO:0031386(molecular_function:protein tag); GO:0051321(biological_process:meiotic cell cycle); GO:0016567(biological_process:protein ubiquitination); GO:0005777(cellular_component:peroxisome); GO:0008270(molecular_function:zinc ion binding)	OAL52420.1(ubiquitin-domain-containing protein [Pyrenochaeta sp. DS3sAY3a])	sp|P0CG74|UBI4P_CANAX(Polyubiquitin OS=Candida albicans OX=5476 GN=UBI4 PE=1 SV=1)
CC77DRAFT_189544	54.03	4.46	3.67	120.79	273.8	143	3.39	0.27	0.23	6.77	16.54	8.46	1.29667	10.59	2.36748	1.8865e-05	0.000473147	yes	up		1150	endo-1%2C4-beta-xylanase B precursor	ENOG410XRF7(G:Carbohydrate transport and metabolism)	ENOG410XRF7(Endo-14-beta-xylanase)	K01181	E3.2.1.8, xynA		PF00457.17(Glyco_hydro_11:Glycosyl hydrolases family 11)	GO:0031176(molecular_function:endo-1,4-beta-xylanase activity); GO:0045493(biological_process:xylan catabolic process)	XP_018383849.1(endo-1,4-beta-xylanase B precursor [Alternaria alternata])	sp|G0R947|XYN1_HYPJQ(Endo-1,4-beta-xylanase 1 OS=Hypocrea jecorina (strain QM6a) OX=431241 GN=TRIREDRAFT_74223 PE=1 SV=1)
CC77DRAFT_1025239	643	492	481	162	257	264	19.09	14.28	14.4	4.28	7.31	7.35	15.9233	6.31333	-0.973104	1.92248e-05	0.000480695	no	down		2140	cytochrome P450 monooxygenase-like protein	COG2124(S:Function unknown)	COG2124(WGS project CABT00000000 data, contig)				PF00067.22(p450:Cytochrome P450)	GO:0020037(molecular_function:heme binding); GO:0005506(molecular_function:iron ion binding); GO:0004497(molecular_function:monooxygenase activity); GO:0016705(molecular_function:oxidoreductase activity, acting on paired donors, with incorporation or reduction of molecular oxygen); GO:0020037(molecular_function:heme binding); GO:0005506(molecular_function:iron ion binding); GO:0004497(molecular_f…	XP_018380607.1(cytochrome P450 monooxygenase-like protein [Alternaria alternata])	sp|G1XU01|AR280_ARTOA(Cytochrome P450 monooxygenase AOL_s00215g280 OS=Arthrobotrys oligospora (strain ATCC 24927 / CBS 115.81 / DSM 1491) OX=756982 GN=AOL_s00215g280 PE=3 SV=1)
CC77DRAFT_1087827	1852.57	2195.61	1626.43	5065.42	4158.83	3773.72	18.15	20.63	15.67	45.76	40.12	35.57	18.15	40.4833	1.40015	1.92519e-05	0.000480695	yes	up		1849	cytochrome P450	COG2124(S:Function unknown)	COG2124(Complex I intermediate-associated protein 30 (CIA30))	K21293	CYP619		PF00067.22(p450:Cytochrome P450)	GO:0020037(molecular_function:heme binding); GO:0005506(molecular_function:iron ion binding); GO:0004497(molecular_function:monooxygenase activity); GO:0016705(molecular_function:oxidoreductase activity, acting on paired donors, with incorporation or reduction of molecular oxygen); GO:0020037(molecular_function:heme binding); GO:0005506(molecular_function:iron ion binding); GO:0016705(molecular_f…	XP_018387505.1(cytochrome P450 [Alternaria alternata])	sp|A1CFL6|PATI_ASPCL(Cytochrome P450 monooxygenase patI OS=Aspergillus clavatus (strain ATCC 1007 / CBS 513.65 / DSM 816 / NCTC 3887 / NRRL 1) OX=344612 GN=patI PE=1 SV=2)
CC77DRAFT_1007405	440	267	219	1125	609	847	360.03	218.55	192.15	878.53	523.36	721.66	256.91	707.85	1.63099	1.95178e-05	0.000486249	yes	up		312	10 kDa heat shock protein-like protein	COG0234(O:Posttranslational modification, protein turnover, chaperones)	COG0234(Binds to cpn60 in the presence of Mg-ATP and suppresses the ATPase activity of the latter (By similarity))	K04078	groES, HSPE1		PF00166.21(Cpn10:Chaperonin 10 Kd subunit)	GO:0051087(molecular_function:chaperone binding); GO:0046872(molecular_function:metal ion binding); GO:0051082(molecular_function:unfolded protein binding); GO:0051085(biological_process:chaperone mediated protein folding requiring cofactor); GO:0051131(biological_process:chaperone-mediated protein complex assembly); GO:0045041(biological_process:protein import into mitochondrial intermembrane sp…	XP_018387319.1(10 kDa heat shock protein-like protein [Alternaria alternata])	sp|O59804|CH10_SCHPO(10 kDa heat shock protein, mitochondrial OS=Schizosaccharomyces pombe (strain 972 / ATCC 24843) OX=284812 GN=hsp10 PE=1 SV=1)
CC77DRAFT_1066554	3056	2936	2902	3630	4185	5828	34.35	32.22	32.8	36.24	44.91	61.19	33.1233	47.4467	0.824021	1.95941e-05	0.000487065	no	up		5229	DNA-directed RNA polymerase II subunit RPB1	COG0086(K:Transcription)	COG0086(DNA-dependent RNA polymerase catalyzes the transcription of DNA into RNA using the four ribonucleoside triphosphates as substrates (By similarity))	K03006	RPB1, POLR2A	map00240(Pyrimidine metabolism); map03020(RNA polymerase); map05016(Huntington disease); map00230(Purine metabolism); map05168(Herpes simplex infection)	PF04998.17(RNA_pol_Rpb1_5:RNA polymerase Rpb1, domain 5); PF04997.12(RNA_pol_Rpb1_1:RNA polymerase Rpb1, domain 1); PF00623.20(RNA_pol_Rpb1_2:RNA polymerase Rpb1, domain 2); PF04992.14(RNA_pol_Rpb1_6:RNA polymerase Rpb1, domain 6); PF04983.18(RNA_pol_Rpb1_3:RNA polymerase Rpb1, domain 3); PF04990.12(RNA_pol_Rpb1_7:RNA polymerase Rpb1, domain 7); PF05000.17(RNA_pol_Rpb1_4:RNA polymerase Rpb1, doma…	GO:0003677(molecular_function:DNA binding); GO:0003899(molecular_function:DNA-directed RNA polymerase activity); GO:0006366(biological_process:transcription from RNA polymerase II promoter); GO:0005665(cellular_component:DNA-directed RNA polymerase II, core complex)	XP_018380472.1(DNA-directed RNA polymerase II subunit RPB1 [Alternaria alternata])	sp|P36594|RPB1_SCHPO(DNA-directed RNA polymerase II subunit rpb1 OS=Schizosaccharomyces pombe (strain 972 / ATCC 24843) OX=284812 GN=rpb1 PE=1 SV=1)
CC77DRAFT_1017853	4521.11	4855.42	4005.76	672.7	1627.05	476.39	123.71	136.62	113.6	12.84	34.61	8.46	124.643	18.6367	-1.72775	2.00817e-05	0.000494787	yes	down		1850	NMT1-domain-containing protein	COG0715(P:Inorganic ion transport and metabolism)	COG0715((ABC) transporter)	K18278	THI5	map00730(Thiamine metabolism)	PF09084.11(NMT1:NMT1/THI5 like); PF13379.6(NMT1_2:NMT1-like family)	GO:0009228(biological_process:thiamine biosynthetic process)	RYO63819.1(4-amino-5-hydroxymethyl-2-methylpyrimidine phosphate synthase [Alternaria tenuissima])	sp|P42882|NMT1_ASPPA(4-amino-5-hydroxymethyl-2-methylpyrimidine phosphate synthase OS=Aspergillus parasiticus OX=5067 GN=nmt1 PE=2 SV=1)
CC77DRAFT_748805	1470	1993	3460	58	584	94	33.49	44.36	79.38	1.18	12.73	2.01	52.41	5.30667	-2.24752	2.00414e-05	0.000494787	yes	down		2711	hypothetical protein	ENOG41112IY(S:Function unknown)	ENOG41112IY(-)						XP_018388260.1(hypothetical protein CC77DRAFT_748805 [Alternaria alternata])
CC77DRAFT_1090141	337	190	206	536	391	768	15.01	8.28	9.27	21.3	16.73	32.18	10.8533	23.4033	1.36169	2.00769e-05	0.000494787	yes	up		1513	hypothetical protein	ENOG410Z4MU(S:Function unknown)	ENOG410Z4MU(U3 snoRNA associated)				PF08297.11(U3_snoRNA_assoc:U3 snoRNA associated)	GO:0030515(molecular_function:snoRNA binding); GO:0006355(biological_process:regulation of transcription, DNA-templated); GO:0006364(biological_process:rRNA processing); GO:0030515(molecular_function:snoRNA binding); GO:0006364(biological_process:rRNA processing)	XP_018391634.1(hypothetical protein CC77DRAFT_1090141 [Alternaria alternata])
CC77DRAFT_948650	5433	2623	1975	5085	8596	14900	68.78	32.43	25.15	57.2	103.95	176.27	42.12	112.473	1.52807	2.00528e-05	0.000494787	yes	up		4671	acetyl-CoA synthetase-like protein						PF05141.12(DIT1_PvcA:Pyoverdine/dityrosine biosynthesis protein); PF00501.28(AMP-binding:AMP-binding enzyme); PF00550.25(PP-binding:Phosphopantetheine attachment site); PF02458.15(Transferase:Transferase family)	GO:0016747(molecular_function:transferase activity, transferring acyl groups other than amino-acyl groups); GO:0055085(biological_process:transmembrane transport); GO:0016021(cellular_component:integral component of membrane); GO:0016874(molecular_function:ligase activity); GO:0016747(molecular_function:transferase activity, transferring acyl groups other than amino-acyl groups); GO:0016021(cellu…	XP_018379918.1(acetyl-CoA synthetase-like protein [Alternaria alternata])	sp|Q4WYN6|CRMA_ASPFU(Isocyanide synthase-NRPS hybrid crmA OS=Neosartorya fumigata (strain ATCC MYA-4609 / Af293 / CBS 101355 / FGSC A1100) OX=330879 GN=crmA PE=2 SV=2)
CC77DRAFT_1035141	2728	1825	1918	2881	3472	4456	34.18	22.7	24.43	31.07	40.98	52.81	27.1033	41.62	0.949767	2.0145e-05	0.000495257	no	up		3819	hypothetical protein	ENOG410ZP1B(S:Function unknown); ENOG41111ZN(S:Function unknown)	ENOG410ZP1B(GAL4); ENOG41111ZN(-)				PF00172.18(Zn_clus:Fungal Zn(2)-Cys(6) binuclear cluster domain); PF04082.18(Fungal_trans:Fungal specific transcription factor domain); PF12937.7(F-box-like:F-box-like)	GO:0004190(molecular_function:aspartic-type endopeptidase activity); GO:0005524(molecular_function:ATP binding); GO:0102203(molecular_function:brassicasterol glucosyltransferase activity); GO:0102205(deleted:old GO); GO:0000981(molecular_function:RNA polymerase II transcription factor activity, sequence-specific DNA binding); GO:0004386(molecular_function:helicase activity); GO:0003676(molecular_…	XP_018380540.1(hypothetical protein CC77DRAFT_1035141 [Alternaria alternata])
CC77DRAFT_438605	1111	1224	1394	3093	2510	2572	13.46	14.48	16.99	33.29	29.05	29.12	14.9767	30.4867	1.33735	2.05035e-05	0.000501865	yes	up		4869	hypothetical protein	COG4251(T:Signal transduction mechanisms)	COG4251(red, far-red light phototransduction)				PF00360.20(PHY:Phytochrome region); PF02518.26(HATPase_c:Histidine kinase-, DNA gyrase B-, and HSP90-like ATPase); PF00072.24(Response_reg:Response regulator receiver domain); PF01590.26(GAF:GAF domain); PF00512.25(HisKA:His Kinase A (phospho-acceptor) domain); PF08446.11(PAS_2:PAS fold)	GO:0000155(molecular_function:phosphorelay sensor kinase activity); GO:0009584(biological_process:detection of visible light); GO:0018298(biological_process:protein-chromophore linkage); GO:0006355(biological_process:regulation of transcription, DNA-templated)	XP_018381223.1(hypothetical protein CC77DRAFT_438605 [Alternaria alternata])	sp|Q9R6X3|PHYB_NOSS1(Cyanobacterial phytochrome B OS=Nostoc sp. (strain PCC 7120 / SAG 25.82 / UTEX 2576) OX=103690 GN=bphB PE=3 SV=1)
CC77DRAFT_1076552	128	145	145	26	57	56	2.96	3.27	3.37	0.57	1.26	1.21	3.2	1.01333	-1.29615	2.04794e-05	0.000501865	yes	down		2210	hypothetical protein	ENOG41112HN(S:Function unknown)	ENOG41112HN(-)						XP_018390681.1(hypothetical protein CC77DRAFT_1076552 [Alternaria alternata])
CC77DRAFT_1018036	10502	6659	6469	14670	14674	16249	234.12	145.4	145.37	291.56	313.72	340.1	174.963	315.127	1.1718	2.07237e-05	0.000506147	yes	up		2755	hypothetical protein	ENOG410YMDM(S:Function unknown)	ENOG410YMDM(C2H2 transcription factor)				PF17017.5(zf-C2H2_aberr:Aberrant zinc-finger)	GO:0003676(molecular_function:nucleic acid binding)	XP_018388631.1(hypothetical protein CC77DRAFT_1018036 [Alternaria alternata])
CC77DRAFT_932207	3905	3304	3614	4507	5060	7296	27.88	25.26	28.05	34.44	35.88	58.51	27.0633	42.9433	0.845967	2.14408e-05	0.00052252	no	up		4065	MAP kinase	ENOG410XQZE(T:Signal transduction mechanisms)	ENOG410XQZE(kinase kinase kinase)	K11230	SSK2	map04011(MAPK signaling pathway - yeast); map02020(Two-component system)	PF00069.25(Pkinase:Protein kinase domain); PF07714.17(Pkinase_Tyr:Protein tyrosine kinase); PF14531.6(Kinase-like:Kinase-like); PF17667.1(Pkinase_fungal:Fungal protein kinase); PF01636.23(APH:Phosphotransferase enzyme family)	GO:0005524(molecular_function:ATP binding); GO:0004709(molecular_function:MAP kinase kinase kinase activity); GO:0034605(biological_process:cellular response to heat); GO:0071470(biological_process:cellular response to osmotic stress); GO:0034599(biological_process:cellular response to oxidative stress); GO:0051403(biological_process:stress-activated MAPK cascade); GO:0005737(cellular_component:c…	RII05042.1(hypothetical protein CUC08_Gglean010689 [Alternaria sp. MG1])	sp|O14299|WIS4_SCHPO(MAP kinase kinase kinase wis4 OS=Schizosaccharomyces pombe (strain 972 / ATCC 24843) OX=284812 GN=wis4 PE=3 SV=1)
CC77DRAFT_1053822	825.94	563.69	636.61	1003.32	1129.84	1327.75	382.39	302.17	366.46	1605.66	1874.05	1867.85	350.34	1782.52	0.99301	2.19629e-05	0.00053408	no	up		4140	hypothetical protein	ENOG410ZT89(S:Function unknown)	ENOG410ZT89(Conserved hypothetical, protein)	K11272	MRC1	map04111(Cell cycle - yeast)	PF09444.10(MRC1:MRC1-like domain)		XP_018381083.1(hypothetical protein CC77DRAFT_1053822 [Alternaria alternata])
CC77DRAFT_1003575	155	208	183	21	74	46	6.32	8.3	7.54	0.76	2.9	1.76	7.38667	1.80667	-1.57395	2.2209e-05	0.000538893	yes	down		1628	MFS general substrate transporter	ENOG4111HSW(G:Carbohydrate transport and metabolism)	ENOG4111HSW(Major Facilitator Superfamily)	K01533	copB		PF07690.16(MFS_1:Major Facilitator Superfamily)	GO:0016021(cellular_component:integral component of membrane); GO:0003824(molecular_function:catalytic activity); GO:0055085(biological_process:transmembrane transport); GO:0016021(cellular_component:integral component of membrane); GO:0055085(biological_process:transmembrane transport); GO:0016021(cellular_component:integral component of membrane)	XP_018378729.1(MFS general substrate transporter [Alternaria alternata])	sp|B8N0F1|ASAE_ASPFN(MFS transporter asaE OS=Aspergillus flavus (strain ATCC 200026 / FGSC A1120 / NRRL 3357 / JCM 12722 / SRRC 167) OX=332952 GN=asaE PE=2 SV=1)
CC77DRAFT_95573	11562.6	13484.5	3812.32	1003.59	2792.27	904.8	393.73	447.54	124.09	26.62	84.2	20.36	321.787	43.7267	-1.93672	2.23837e-05	0.000541956	yes	down		1668	TauD-domain-containing protein	COG2175(J:Translation, ribosomal structure and biogenesis)	COG2175(Involved in mRNA degradation. Hydrolyzes single-stranded polyribonucleotides processively in the 3'- to 5'-direction (By similarity))				PF02668.16(TauD:Taurine catabolism dioxygenase TauD, TfdA family)	GO:0016491(molecular_function:oxidoreductase activity)	XP_018385494.1(TauD-domain-containing protein [Alternaria alternata])	sp|B5BP48|YP54_SCHPO(Putative alpha-ketoglutarate-dependent sulfonate dioxygenase OS=Schizosaccharomyces pombe (strain 972 / ATCC 24843) OX=284812 GN=SPBC460.04c PE=3 SV=1)
CC77DRAFT_1059006	787.24	969.62	1219.07	235.4	431.97	393.5	47.14	54.08	77.46	11.1	23.86	18.89	59.56	17.95	-1.20325	2.28593e-05	0.000552276	yes	down		537	hypothetical protein	ENOG4111P58(S:Function unknown)	ENOG4111P58(Conserved hypothetical, protein)				PF09349.10(OHCU_decarbox:OHCU decarboxylase)		XP_018388710.1(hypothetical protein CC77DRAFT_1059006 [Alternaria alternata])	sp|Q54SV3|ALN1_DICDI(Probable allantoinase 1 OS=Dictyostelium discoideum OX=44689 GN=allB1 PE=3 SV=1)
CC77DRAFT_956986	702	923	484	33	232	73	41.27	53.14	28.87	1.72	13.15	4.05	41.0933	6.30667	-1.98723	2.29879e-05	0.000554186	yes	down		1210	NAD(P)-binding protein	ENOG4111VKY(S:Function unknown)	ENOG4111VKY(sexual development protein)				PF00106.25(adh_short:short chain dehydrogenase); PF13561.6(adh_short_C2:Enoyl-(Acyl carrier protein) reductase); PF08659.10(KR:KR domain)		XP_018389460.1(NAD(P)-binding protein [Alternaria alternata])	sp|P36086|YKH1_YEAST(Uncharacterized oxidoreductase YKL071W OS=Saccharomyces cerevisiae (strain ATCC 204508 / S288c) OX=559292 GN=YKL071W PE=1 SV=1)
CC77DRAFT_212944	105.25	79.35	65.55	111.2	170.67	215.56	5.4	3.98	3.4	5.09	8.42	10.41	4.26	7.97333	1.14523	2.32033e-05	0.000558176	yes	up		1348	hypothetical protein	ENOG410YGU2(S:Function unknown); ENOG411121Z(S:Function unknown)	ENOG410YGU2(-); ENOG411121Z(-)					GO:0016874(molecular_function:ligase activity); GO:0016021(cellular_component:integral component of membrane); GO:0016021(cellular_component:integral component of membrane)	XP_018383541.1(hypothetical protein CC77DRAFT_212944 [Alternaria alternata])
CC77DRAFT_934420	142	215	196	32	60	85	6.26	9.27	8.72	1.26	2.54	3.52	8.08333	2.44	-1.36258	2.35985e-05	0.000566466	yes	down		1527	N-acetylglucosaminyltransferas-like protein	COG1215(S:Function unknown)	COG1215(-)				PF13632.6(Glyco_trans_2_3:Glycosyl transferase family group 2); PF13641.6(Glyco_tranf_2_3:Glycosyltransferase like family 2); PF13506.6(Glyco_transf_21:Glycosyl transferase family 21); PF00535.26(Glycos_transf_2:Glycosyl transferase family 2)	GO:0004190(molecular_function:aspartic-type endopeptidase activity); GO:0016021(cellular_component:integral component of membrane); GO:0004190(molecular_function:aspartic-type endopeptidase activity); GO:0016740(molecular_function:transferase activity); GO:0016021(cellular_component:integral component of membrane); GO:0004190(molecular_function:aspartic-type endopeptidase activity); GO:0016757(mo…	XP_018386452.1(N-acetylglucosaminyltransferas-like protein [Alternaria alternata])	sp|P96587|YDAM_BACSU(Uncharacterized glycosyltransferase YdaM OS=Bacillus subtilis (strain 168) OX=224308 GN=ydaM PE=3 SV=1)
CC77DRAFT_1063825	21	16	21	62.53	64	49	2.3	1.72	2.35	6.17	6.82	5.13	2.12333	6.04	1.67131	2.40655e-05	0.000573424	yes	up		768	pectate lyase precursor	ENOG41112PD(G:Carbohydrate transport and metabolism)	ENOG41112PD(Polysaccharide lyase)				PF03211.13(Pectate_lyase:Pectate lyase)	GO:0030570(molecular_function:pectate lyase activity); GO:0005576(cellular_component:extracellular region)	XP_018383249.1(pectate lyase precursor [Alternaria alternata])	sp|Q5B7Z3|PLYE_EMENI(Pectate lyase E OS=Emericella nidulans (strain FGSC A4 / ATCC 38163 / CBS 112.46 / NRRL 194 / M139) OX=227321 GN=plyE PE=1 SV=1)
CC77DRAFT_1024255	451	427	450	99	211	224	23.07	21.37	23.26	4.52	10.38	10.79	22.5667	8.56333	-1.07108	2.40047e-05	0.000573424	yes	down		1351	HlyIII-domain-containing protein	COG1272(S:Function unknown)	COG1272(Heterokaryon incompatibility protein (HET))	K07297	ADIPOR	map04920(Adipocytokine signaling pathway); map04211(Longevity regulating pathway); map04932(Non-alcoholic fatty liver disease (NAFLD)); map04152(AMPK signaling pathway)	PF03006.20(HlyIII:Haemolysin-III related)	GO:0016021(cellular_component:integral component of membrane)	XP_018381799.1(HlyIII-domain-containing protein [Alternaria alternata])	sp|Q09749|ADRL_SCHPO(ADIPOR-like receptor SPBC12C2.09c OS=Schizosaccharomyces pombe (strain 972 / ATCC 24843) OX=284812 GN=SPBC12C2.09c PE=3 SV=1)
CC77DRAFT_1025082	111	87	56	11	27	11	7.84	6.02	4.01	0.7	1.84	0.73	5.95667	1.09	-1.79686	2.40935e-05	0.000573424	yes	down		1050	hypothetical protein	ENOG41112N3(S:Function unknown)	ENOG41112N3(-)						RII14077.1(hypothetical protein CUC08_Gglean004218 [Alternaria sp. MG1])
CC77DRAFT_1016414	608.73	130.64	78.63	27.98	37.38	32.98	57.63	12.4	7.56	2.38	3.43	3.02	25.8633	2.94333	-2.12245	2.39733e-05	0.000573424	yes	down		762	hypothetical protein	ENOG4111PMU(S:Function unknown)	ENOG4111PMU(ethanolamine utilization protein (EutQ))				PF06249.12(EutQ:Ethanolamine utilisation protein EutQ); PF05899.12(Cupin_3:Protein of unknown function (DUF861)); PF07883.11(Cupin_2:Cupin domain)		XP_018390872.1(hypothetical protein CC77DRAFT_1016414 [Alternaria alternata])
CC77DRAFT_1026980	1254	1143	1250	241	470	179	78.3	68.68	78.23	13.22	27.76	10.2	75.07	17.06	-1.56127	2.42449e-05	0.000575802	yes	down		840	alpha/beta-hydrolase	COG3675(S:Function unknown)	COG3675(Lipase class 3 family protein)				PF01764.25(Lipase_3:Lipase (class 3)); PF12146.8(Hydrolase_4:Serine aminopeptidase, S33); PF11187.8(DUF2974:Protein of unknown function (DUF2974)); PF12697.7(Abhydrolase_6:Alpha/beta hydrolase family)	GO:0016787(molecular_function:hydrolase activity); GO:0006629(biological_process:lipid metabolic process); GO:0016787(molecular_function:hydrolase activity); GO:0016042(biological_process:lipid catabolic process)	RYN62468.1(hypothetical protein AA0118_g5344 [Alternaria tenuissima])	sp|P61870|MDLA_PENCA(Mono- and diacylglycerol lipase OS=Penicillium camembertii OX=5075 GN=mdlA PE=1 SV=1)
CC77DRAFT_1038844	1012	850	734	2790	1486	2184	31.06	25.5	22.71	76.25	43.7	62.87	26.4233	60.94	1.5001	2.44217e-05	0.000577331	yes	up		2079	hypothetical protein	ENOG410XQGT(A:RNA processing and modification)	ENOG410XQGT(SNW domain containing 1)	K06063	SNW1, SKIIP, SKIP	map04330(Notch signaling pathway); map03040(Spliceosome); map05203(Viral carcinogenesis); map05169(Epstein-Barr virus infection)	PF02731.15(SKIP_SNW:SKIP/SNW domain)	GO:0000398(biological_process:mRNA splicing, via spliceosome); GO:0005681(cellular_component:spliceosomal complex)	XP_018388770.1(hypothetical protein CC77DRAFT_1038844 [Alternaria alternata])	sp|Q4WEH7|PRP45_ASPFU(Pre-mRNA-processing protein 45 OS=Neosartorya fumigata (strain ATCC MYA-4609 / Af293 / CBS 101355 / FGSC A1100) OX=330879 GN=prp45 PE=3 SV=1)
CC77DRAFT_786633	3134.02	4771.74	2983.44	880.39	1554.45	1264.15	266.02	397.11	257.03	67	127.66	101.79	306.72	98.8167	-1.24403	2.4464e-05	0.000577331	yes	down		917	adenylyl-sulfate kinase	COG0529(P:Inorganic ion transport and metabolism)	COG0529(Catalyzes the synthesis of activated sulfate (By similarity))	K00860	cysC	map00230(Purine metabolism); map00920(Sulfur metabolism)	PF01583.20(APS_kinase:Adenylylsulphate kinase); PF13671.6(AAA_33:AAA domain); PF13238.6(AAA_18:AAA domain)	GO:0004020(molecular_function:adenylylsulfate kinase activity); GO:0005524(molecular_function:ATP binding); GO:0004806(molecular_function:triglyceride lipase activity); GO:0016042(biological_process:lipid catabolic process); GO:0000103(biological_process:sulfate assimilation); GO:0016021(cellular_component:integral component of membrane); GO:0004020(molecular_function:adenylylsulfate kinase activ…	XP_018387553.1(adenylyl-sulfate kinase [Alternaria alternata])	sp|Q92203|KAPS_EMENI(Adenylyl-sulfate kinase OS=Emericella nidulans (strain FGSC A4 / ATCC 38163 / CBS 112.46 / NRRL 194 / M139) OX=227321 GN=sD PE=3 SV=2)
CC77DRAFT_984305	3367.17	3194.32	3014.37	7387.63	6360.23	5985.52	103.44	109.84	107.92	218.15	195.63	184.76	107.067	199.513	1.27145	2.44352e-05	0.000577331	yes	up		1960	hypothetical protein	ENOG410ZETI(S:Function unknown)	ENOG410ZETI(-)					GO:0016021(cellular_component:integral component of membrane)	XP_018388816.1(hypothetical protein CC77DRAFT_984305 [Alternaria alternata])
CC77DRAFT_1006502	145.14	126.12	143.14	198.5	230.1	291.76	39.19	33.68	40.1	49.15	62.06	77.57	37.6567	62.9267	0.997831	2.4818e-05	0.000584451	no	up		465	yippee-domain-containing protein	ENOG4111VJ1(S:Function unknown)	ENOG4111VJ1(-)				PF03226.14(Yippee-Mis18:Yippee zinc-binding/DNA-binding /Mis18, centromere assembly)	GO:0046872(molecular_function:metal ion binding); GO:0046872(molecular_function:metal ion binding); GO:0016740(molecular_function:transferase activity)	XP_018388507.1(yippee-domain-containing protein [Alternaria alternata])	sp|A6QPH8|YPEL3_BOVIN(Protein yippee-like 3 OS=Bos taurus OX=9913 GN=YPEL3 PE=3 SV=2)
CC77DRAFT_854456	382.77	765.53	607	91	221.07	197	16.85	32.96	26.98	3.57	9.35	8.16	25.5967	7.02667	-1.46263	2.50316e-05	0.000588243	yes	down		1528	putative oxidoreductase	COG2070(U:Intracellular trafficking, secretion, and vesicular transport)	COG2070(Component of the PAM complex, a complex required for the translocation of transit peptide-containing proteins from the inner membrane into the mitochondrial matrix in an ATP-dependent manner)	K00459	ncd2, npd	map00910(Nitrogen metabolism)	PF03060.15(NMO:Nitronate monooxygenase); PF00478.25(IMPDH:IMP dehydrogenase / GMP reductase domain); PF01645.17(Glu_synthase:Conserved region in glutamate synthase)	GO:0018580(molecular_function:nitronate monooxygenase activity); GO:0051213(molecular_function:dioxygenase activity); GO:0018580(molecular_function:nitronate monooxygenase activity)	XP_018386595.1(putative oxidoreductase [Alternaria alternata])	sp|Q01284|2NPD_NEUCR(Nitronate monooxygenase OS=Neurospora crassa (strain ATCC 24698 / 74-OR23-1A / CBS 708.71 / DSM 1257 / FGSC 987) OX=367110 GN=ncd-2 PE=1 SV=1)
CC77DRAFT_1027147	168.67	209.28	275.63	357.75	388.92	788.86	6.27	7.61	10.34	11.86	13.87	27.55	8.07333	17.76	1.30775	2.54889e-05	0.000597732	yes	up		1761	alpha/beta-hydrolase	ENOG4111EVD(O:Posttranslational modification, protein turnover, chaperones)	ENOG4111EVD(microsomal glutathione S-transferase)				PF01764.25(Lipase_3:Lipase (class 3))	GO:0016787(molecular_function:hydrolase activity); GO:0006629(biological_process:lipid metabolic process)	XP_018391446.1(alpha/beta-hydrolase [Alternaria alternata])
CC77DRAFT_1017004	215	248	183	39	91	93	8.49	9.58	7.3	1.37	3.45	3.45	8.45667	2.75667	-1.25694	2.60585e-05	0.000609812	yes	down		1673	hypothetical protein	ENOG41112NT(S:Function unknown)	ENOG41112NT(-)					GO:0032041(molecular_function:NAD-dependent histone deacetylase activity (H3-K14 specific))	XP_018390060.1(hypothetical protein CC77DRAFT_1017004 [Alternaria alternata])
CC77DRAFT_127856	4530.25	2852.06	3060.58	5447.41	5293.91	8512.18	82.53	50.76	56.12	88.24	92.21	145.07	63.1367	108.507	1.07604	2.65304e-05	0.000619559	yes	up		3325	hypothetical protein	ENOG410XQ56(K:Transcription)	ENOG410XQ56(Fungal_trans)				PF04082.18(Fungal_trans:Fungal specific transcription factor domain); PF00172.18(Zn_clus:Fungal Zn(2)-Cys(6) binuclear cluster domain)	GO:0003677(molecular_function:DNA binding); GO:0000981(molecular_function:RNA polymerase II transcription factor activity, sequence-specific DNA binding); GO:0004386(molecular_function:helicase activity); GO:0008270(molecular_function:zinc ion binding); GO:0006351(biological_process:transcription, DNA-templated); GO:0005634(cellular_component:nucleus); GO:0003677(molecular_function:DNA binding); …	XP_018385882.1(hypothetical protein CC77DRAFT_127856 [Alternaria alternata])	sp|S0E028|BIK5_GIBF5(Bikaverin cluster transcription factor bik5 OS=Gibberella fujikuroi (strain CBS 195.34 / IMI 58289 / NRRL A-6831) OX=1279085 GN=bik5 PE=2 SV=1)
CC77DRAFT_839420	7265	1900	1243	18407	16226	10796	274.92	70.32	47.46	620.85	589.12	383.75	130.9	531.24	2.02116	2.73083e-05	0.000636396	yes	up		1735	hypothetical protein	ENOG410YEUC(S:Function unknown)	ENOG410YEUC(-)					GO:0006914(biological_process:autophagy); GO:0016740(molecular_function:transferase activity)	XP_018387222.1(hypothetical protein CC77DRAFT_839420 [Alternaria alternata])
CC77DRAFT_996961	103	105	94	11	40	21	1.68	1.67	1.54	0.18	0.62	0.33	1.63	0.376667	-1.63413	2.76327e-05	0.000642618	yes	down		2943	hypothetical protein	ENOG410ZQS8(S:Function unknown)	ENOG410ZQS8(-)				PF13532.6(2OG-FeII_Oxy_2:2OG-Fe(II) oxygenase superfamily)		XP_018381938.1(hypothetical protein CC77DRAFT_996961 [Alternaria alternata])
CC77DRAFT_854839	5141	5258	5707	10312	9153	10675	134.42	132.9	149.38	236.43	227.44	257.64	138.9	240.503	1.12673	2.7692e-05	0.000642661	yes	up		2111	hypothetical protein	COG5048(S:Function unknown)	COG5048(-)				PF13465.6(zf-H2C2_2:Zinc-finger double domain); PF00096.26(zf-C2H2:Zinc finger, C2H2 type); PF14282.6(FlxA:FlxA-like protein)	GO:0003676(molecular_function:nucleic acid binding)	XP_018386608.1(hypothetical protein CC77DRAFT_854839 [Alternaria alternata])
CC77DRAFT_1031019	1310	983	1200	2279	1981	2353	178.68	133.56	162.3	282.84	266.77	313.89	158.18	287.833	1.14778	2.83337e-05	0.000656193	yes	up		537	hypothetical protein							GO:0008061(molecular_function:chitin binding)	XP_018385973.1(hypothetical protein CC77DRAFT_1031019 [Alternaria alternata])
CC77DRAFT_1020274	26	43	55	170	131	103.73	1.51	2.45	3.23	8.83	7.33	5.69	2.39667	7.28333	1.75087	2.85193e-05	0.00065656	yes	up		1220	acyl-CoA N-acyltransferase	ENOG410ZF26(S:Function unknown)	ENOG410ZF26(Acetyltransferase (GNAT) family)				PF00583.25(Acetyltransf_1:Acetyltransferase (GNAT) family); PF13673.7(Acetyltransf_10:Acetyltransferase (GNAT) domain); PF13508.7(Acetyltransf_7:Acetyltransferase (GNAT) domain)	GO:0016746(molecular_function:transferase activity, transferring acyl groups)	XP_018386014.1(acyl-CoA N-acyltransferase [Alternaria alternata])	sp|B2KWH4|ABC1_AJECA(ABC transporter 1 OS=Ajellomyces capsulatus OX=5037 GN=ABC1 PE=2 SV=1)
CC77DRAFT_466171	562.59	605.12	487.81	172.23	264.45	250.43	35.15	36.55	30.13	9.69	15.9	14.89	33.9433	13.4933	-0.993544	2.85257e-05	0.00065656	no	down		1175	hypothetical protein	ENOG4112461(S:Function unknown)	ENOG4112461(Conserved hypothetical, protein)	K19487	SFP1			GO:0003676(molecular_function:nucleic acid binding); GO:0055085(biological_process:transmembrane transport); GO:0016021(cellular_component:integral component of membrane)	XP_018380815.1(hypothetical protein CC77DRAFT_466171 [Alternaria alternata])
CC77DRAFT_1023330	1512.11	1141.13	1129.08	1831.43	1954.85	2447.95	76.65	55.92	58.05	79.22	93.39	115.16	63.54	95.9233	0.94588	2.85041e-05	0.00065656	no	up		1270	peptide methionine sulfoxide reductase msrB/msrA	COG0225(O:Posttranslational modification, protein turnover, chaperones)	COG0225(Has an important function as a repair enzyme for proteins that have been inactivated by oxidation. Catalyzes the reversible oxidation-reduction of methionine sulfoxide in proteins to methionine (By similarity))	K07304	msrA		PF01625.21(PMSR:Peptide methionine sulfoxide reductase)	GO:0008113(molecular_function:peptide-methionine (S)-S-oxide reductase activity); GO:0008113(molecular_function:peptide-methionine (S)-S-oxide reductase activity); GO:0016021(cellular_component:integral component of membrane)	RII16573.1(hypothetical protein CUC08_Gglean003013 [Alternaria sp. MG1])	sp|Q09859|MSRA_SCHPO(Probable peptide methionine sulfoxide reductase OS=Schizosaccharomyces pombe (strain 972 / ATCC 24843) OX=284812 GN=mxr1 PE=3 SV=2)
CC77DRAFT_1021349	8347	11139	10404	17658	16452	22360	81.67	106.43	102.35	153.44	153.67	204.31	96.8167	170.473	1.11094	2.94126e-05	0.000675585	yes	up		5968	hypothetical protein	COG1215(Z:Cytoskeleton)	COG1215(Component of the PAN1 actin cytoskeleton-regulatory complex required for the internalization of endosomes during actin-coupled endocytosis. The complex links the site of endocytosis to the cell membrane-associated actin cytoskeleton. Mediates uptake of external molecules and vacuolar degradation of plasma membrane proteins. Plays a role in the proper organization of the cell membrane-asso…	K00698	CHS1	map00520(Amino sugar and nucleotide sugar metabolism)	PF03142.15(Chitin_synth_2:Chitin synthase); PF08766.11(DEK_C:DEK C terminal domain); PF13632.6(Glyco_trans_2_3:Glycosyl transferase family group 2); PF13641.6(Glyco_tranf_2_3:Glycosyltransferase like family 2); PF00173.28(Cyt-b5:Cytochrome b5-like Heme/Steroid binding domain); PF00063.21(Myosin_head:Myosin head (motor domain)); PF13506.6(Glyco_transf_21:Glycosyl transferase family 21)	GO:0003779(molecular_function:actin binding); GO:0005524(molecular_function:ATP binding); GO:0003774(molecular_function:motor activity); GO:0016758(molecular_function:transferase activity, transferring hexosyl groups); GO:0016021(cellular_component:integral component of membrane); GO:0016459(cellular_component:myosin complex)	XP_018384598.1(hypothetical protein CC77DRAFT_1021349 [Alternaria alternata])	sp|O13395|CHS6_USTMA(Chitin synthase 6 OS=Ustilago maydis (strain 521 / FGSC 9021) OX=237631 GN=CHS6 PE=3 SV=2)
CC77DRAFT_960320	1038.72	813.01	732	1976	1404	1972.22	43.82	33.55	31.18	74.34	56.87	78.22	36.1833	69.81	1.26512	2.97629e-05	0.000679007	yes	up		1583	hypothetical protein	COG5252(S:Function unknown)	COG5252(zinc finger)				PF16543.5(DFRP_C:DRG Family Regulatory Proteins, Tma46); PF00642.24(zf-CCCH:Zinc finger C-x8-C-x5-C-x3-H type (and similar)); PF18044.1(zf-CCCH_4:CCCH-type zinc finger); PF16131.5(Torus:Torus domain); PF18345.1(zf_CCCH_4:Zinc finger domain)	GO:0046872(molecular_function:metal ion binding); GO:0002181(biological_process:cytoplasmic translation); GO:0005737(cellular_component:cytoplasm); GO:0046872(molecular_function:metal ion binding); GO:0046872(molecular_function:metal ion binding); GO:0002181(biological_process:cytoplasmic translation); GO:0016973(biological_process:poly(A)+ mRNA export from nucleus); GO:0005737(cellular_component…	XP_018387712.1(hypothetical protein CC77DRAFT_960320 [Alternaria alternata])	sp|Q12000|TMA46_YEAST(Translation machinery-associated protein 46 OS=Saccharomyces cerevisiae (strain ATCC 204508 / S288c) OX=559292 GN=TMA46 PE=1 SV=2)
CC77DRAFT_960539	508	345	401	649	627	976	25.15	16.72	20.06	28.69	29.85	45.51	20.6433	34.6833	1.04268	2.97327e-05	0.000679007	yes	up		1387	hypothetical protein	ENOG4111GR7(U:Intracellular trafficking, secretion, and vesicular transport)	ENOG4111GR7(membrane associated DnaJ chaperone)				PF00226.31(DnaJ:DnaJ domain)	GO:0016021(cellular_component:integral component of membrane)	XP_028507040.1(hypothetical protein AA0111_g5052 [Alternaria arborescens])	sp|Q607A6|DNAJ_METCA(Chaperone protein DnaJ OS=Methylococcus capsulatus (strain ATCC 33009 / NCIMB 11132 / Bath) OX=243233 GN=dnaJ PE=3 SV=1)
CC77DRAFT_1038904	340	271	258	520	412	798	9.68	7.54	7.4	13.18	11.23	21.3	8.20667	15.2367	1.16697	2.98746e-05	0.000679007	yes	up		2221	hypothetical protein	ENOG4112232(S:Function unknown)	ENOG4112232(Conserved hypothetical, protein)				PF13926.6(DUF4211:Domain of unknown function (DUF4211))		XP_018388869.1(hypothetical protein CC77DRAFT_1038904 [Alternaria alternata])
CC77DRAFT_1045619	613	602	731	93	287	136	24.25	23.29	29.18	3.28	10.9	5.06	25.5733	6.41333	-1.5197	2.96503e-05	0.000679007	yes	down		1671	hippurate hydrolase	COG1473(E:Amino acid transport and metabolism)	COG1473(amidohydrolase)				PF01546.28(Peptidase_M20:Peptidase family M20/M25/M40); PF07687.14(M20_dimer:Peptidase dimerisation domain)	GO:0016787(molecular_function:hydrolase activity)	XP_018391243.1(hippurate hydrolase [Alternaria alternata])	sp|O34980|YTNL_BACSU(Uncharacterized hydrolase YtnL OS=Bacillus subtilis (strain 168) OX=224308 GN=ytnL PE=3 SV=1)
CC77DRAFT_932229	95	228	211	31	52	47	7.87	18.52	17.74	2.3	4.17	3.69	14.71	3.38667	-1.61572	2.99258e-05	0.000679007	yes	down		933	hypothetical protein	ENOG41112JP(S:Function unknown)	ENOG41112JP(-)						RII08208.1(hypothetical protein CUC08_Gglean007617 [Alternaria sp. MG1])
CC77DRAFT_189213	3340	2322	2350	5365	4827	5257	101.61	69.06	72.07	145.34	140.71	150	80.9133	145.35	1.17945	2.98936e-05	0.000679007	yes	up		2095	laccase	COG2132(Q:Secondary metabolites biosynthesis, transport and catabolism)	COG2132(Multicopper oxidase)				PF07732.15(Cu-oxidase_3:Multicopper oxidase); PF07731.14(Cu-oxidase_2:Multicopper oxidase); PF00394.22(Cu-oxidase:Multicopper oxidase)	GO:0005507(molecular_function:copper ion binding); GO:0016491(molecular_function:oxidoreductase activity); GO:0005507(molecular_function:copper ion binding); GO:0016491(molecular_function:oxidoreductase activity); GO:0016021(cellular_component:integral component of membrane)	XP_018383835.1(laccase [Alternaria alternata])	sp|P06811|LAC1_NEUCR(Laccase OS=Neurospora crassa (strain ATCC 24698 / 74-OR23-1A / CBS 708.71 / DSM 1257 / FGSC 987) OX=367110 GN=lacc PE=1 SV=3)
CC77DRAFT_1021013	3128	2125	2351	3607	3677	5983	87.84	58.33	66.53	90.17	98.9	157.5	70.9	115.523	0.995923	3.03514e-05	0.000687268	no	up		2248	5-aminolevulinate synthase mitochondrial precursor	COG0156(S:Function unknown)	COG0156(tHO complex)	K00643	E2.3.1.37, ALAS	map00860(Porphyrin and chlorophyll metabolism); map00260(Glycine, serine and threonine metabolism)	PF00155.21(Aminotran_1_2:Aminotransferase class I and II); PF01053.20(Cys_Met_Meta_PP:Cys/Met metabolism PLP-dependent enzyme); PF00266.19(Aminotran_5:Aminotransferase class-V)	GO:0003870(molecular_function:5-aminolevulinate synthase activity); GO:0030170(molecular_function:pyridoxal phosphate binding); GO:0006406(biological_process:mRNA export from nucleus); GO:0006397(biological_process:mRNA processing); GO:0033014(biological_process:tetrapyrrole biosynthetic process); GO:0000347(cellular_component:THO complex); GO:0003870(molecular_function:5-aminolevulinate synthase…	XP_018385045.1(5-aminolevulinate synthase mitochondrial precursor [Alternaria alternata])	sp|Q7RVY5|HEM1_NEUCR(5-aminolevulinate synthase, mitochondrial OS=Neurospora crassa (strain ATCC 24698 / 74-OR23-1A / CBS 708.71 / DSM 1257 / FGSC 987) OX=367110 GN=alv-1 PE=3 SV=2)
CC77DRAFT_382974	1693	1161	935	2031	2043	3174	40.32	27.04	22.4	43.02	46.58	70.72	29.92	53.44	1.12189	3.10566e-05	0.000701816	yes	up		2599	translation initiation factor eIF-2B subunit epsilon	COG1208(O:Posttranslational modification, protein turnover, chaperones)	COG1208(-)	K03240	EIF2B5	map03013(RNA transport)	PF02020.18(W2:eIF4-gamma/eIF5/eIF2-epsilon); PF00132.24(Hexapep:Bacterial transferase hexapeptide (six repeats)); PF00483.23(NTP_transferase:Nucleotidyl transferase); PF12804.7(NTP_transf_3:MobA-like NTP transferase domain)	GO:0046872(molecular_function:metal ion binding); GO:0016779(molecular_function:nucleotidyltransferase activity); GO:0009058(biological_process:biosynthetic process); GO:0016779(molecular_function:nucleotidyltransferase activity); GO:0009058(biological_process:biosynthetic process); GO:0016779(molecular_function:nucleotidyltransferase activity); GO:0003743(molecular_function:translation initiatio…	XP_018382002.1(translation initiation factor eIF-2B subunit epsilon [Alternaria alternata])	sp|P56287|EI2BE_SCHPO(Probable translation initiation factor eIF-2B subunit epsilon OS=Schizosaccharomyces pombe (strain 972 / ATCC 24843) OX=284812 GN=tif225 PE=1 SV=1)
CC77DRAFT_574345	545	400	492	595	1068	916	15.45	11.09	14.06	15.02	29	24.35	13.5333	22.79	1.03077	3.1998e-05	0.000721633	yes	up		2229	amidase	COG0154(S:Function unknown)	COG0154(Chromosome 1 open reading frame 35)				PF01425.21(Amidase:Amidase)		XP_018379620.1(amidase [Alternaria alternata])	sp|P08158|AMDS_EMENI(Acetamidase OS=Emericella nidulans (strain FGSC A4 / ATCC 38163 / CBS 112.46 / NRRL 194 / M139) OX=227321 GN=amdS PE=2 SV=1)
CC77DRAFT_1061411	6721	7419	6104	17689	13921	12970	248.31	282.49	240.77	706.73	495.41	428.51	257.19	543.55	1.35364	3.2096e-05	0.000722386	yes	up		2160	nucleotide-diphospho-sugar transferase	COG1208(S:Function unknown)	COG1208(stress responsive A B Barrel)	K00966	GMPP	map00520(Amino sugar and nucleotide sugar metabolism); map00051(Fructose and mannose metabolism)	PF00483.23(NTP_transferase:Nucleotidyl transferase); PF00132.24(Hexapep:Bacterial transferase hexapeptide (six repeats)); PF13563.6(2_5_RNA_ligase2:2'-5' RNA ligase superfamily); PF12804.7(NTP_transf_3:MobA-like NTP transferase domain); PF14602.6(Hexapep_2:Hexapeptide repeat of succinyl-transferase)	GO:0016779(molecular_function:nucleotidyltransferase activity); GO:0009058(biological_process:biosynthetic process)	XP_018386267.1(nucleotide-diphospho-sugar transferase [Alternaria alternata])	sp|Q2UJU5|MPG1_ASPOR(Mannose-1-phosphate guanyltransferase OS=Aspergillus oryzae (strain ATCC 42149 / RIB 40) OX=510516 GN=mpg1 PE=3 SV=1)
CC77DRAFT_1038717	3109	3374	1585	223	761	110	212.03	225.39	109.48	13.61	50.06	7.09	182.3	23.5867	-2.04362	3.21674e-05	0.00072254	yes	down		1078	taurine catabolism dioxygenase	COG2175(G:Carbohydrate transport and metabolism)	COG2175(Transporter)				PF02668.16(TauD:Taurine catabolism dioxygenase TauD, TfdA family)	GO:0000907(molecular_function:sulfonate dioxygenase activity); GO:0000908(molecular_function:taurine dioxygenase activity); GO:0044273(biological_process:sulfur compound catabolic process); GO:0005737(cellular_component:cytoplasm); GO:0051213(molecular_function:dioxygenase activity); GO:0016491(molecular_function:oxidoreductase activity)	XP_018388562.1(taurine catabolism dioxygenase, partial [Alternaria alternata])	sp|B5BP48|YP54_SCHPO(Putative alpha-ketoglutarate-dependent sulfonate dioxygenase OS=Schizosaccharomyces pombe (strain 972 / ATCC 24843) OX=284812 GN=SPBC460.04c PE=3 SV=1)
CC77DRAFT_1015578	2239	1842	1589	2285	3001	3553	74.44	59.88	53.28	67.67	95.65	110.85	62.5333	91.39	0.853386	3.23219e-05	0.000724554	no	up		1939	SE-domain-containing protein	COG0654(S:Function unknown)	COG0654(-)	K00511	SQLE, ERG1	map00909(Sesquiterpenoid and triterpenoid biosynthesis); map00100(Steroid biosynthesis)	PF08491.10(SE:Squalene epoxidase); PF01494.19(FAD_binding_3:FAD binding domain); PF01266.24(DAO:FAD dependent oxidoreductase); PF12831.7(FAD_oxidored:FAD dependent oxidoreductase); PF01946.17(Thi4:Thi4 family); PF01134.22(GIDA:Glucose inhibited division protein A); PF00890.24(FAD_binding_2:FAD binding domain)	GO:0050660(molecular_function:flavin adenine dinucleotide binding); GO:0004506(molecular_function:squalene monooxygenase activity); GO:0016126(biological_process:sterol biosynthetic process); GO:0016021(cellular_component:integral component of membrane)	OWY41563.1(SE-like protein [Alternaria alternata])	sp|Q9C1W3|ERG1_SCHPO(Probable squalene monooxygenase OS=Schizosaccharomyces pombe (strain 972 / ATCC 24843) OX=284812 GN=erg1 PE=3 SV=1)
CC77DRAFT_208750	217	256	177	17	85	50	7.42	8.58	6.43	0.71	3.26	1.65	7.47667	1.87333	-1.67082	3.37413e-05	0.000754861	yes	down		778	hypothetical protein	COG0251(J:Translation, ribosomal structure and biogenesis)	COG0251(Endoribonuclease LPSP)				PF01042.21(Ribonuc_L-PSP:Endoribonuclease L-PSP)	GO:0004386(molecular_function:helicase activity); GO:0004674(molecular_function:protein serine/threonine kinase activity)	XP_018384171.1(hypothetical protein CC77DRAFT_208750 [Alternaria alternata])	sp|O34133|ALDR_LACLA(Putative regulator AldR OS=Lactococcus lactis subsp. lactis (strain IL1403) OX=272623 GN=aldR PE=3 SV=2)
CC77DRAFT_924016	171	159	225	40	77	52	8.22	7.84	11.02	1.59	4.24	2.38	9.02667	2.73667	-1.35872	3.41615e-05	0.000761216	yes	down		987	HlyIII-domain-containing protein	COG1272(S:Function unknown)	COG1272(-)	K07297	ADIPOR	map04920(Adipocytokine signaling pathway); map04211(Longevity regulating pathway); map04932(Non-alcoholic fatty liver disease (NAFLD)); map04152(AMPK signaling pathway)	PF03006.20(HlyIII:Haemolysin-III related); PF06127.11(DUF962:Protein of unknown function (DUF962))	GO:0016021(cellular_component:integral component of membrane)	XP_018391380.1(HlyIII-domain-containing protein [Alternaria alternata])	sp|Q09749|ADRL_SCHPO(ADIPOR-like receptor SPBC12C2.09c OS=Schizosaccharomyces pombe (strain 972 / ATCC 24843) OX=284812 GN=SPBC12C2.09c PE=3 SV=1)
CC77DRAFT_1070977	0	1.01	0	31.63	8.47	7.47	0	0.07	0	1.96	0.57	0.49	0.0233333	1.00667	2.49229	3.40952e-05	0.000761216	yes	up		1064	hypothetical protein	ENOG410Y9GA(S:Function unknown)	ENOG410Y9GA(-)					GO:0016021(cellular_component:integral component of membrane)	XP_018385679.1(hypothetical protein CC77DRAFT_1070977 [Alternaria alternata])
CC77DRAFT_937971	595	501	568	198	240	235	26.02	21.44	25.09	7.72	10.08	9.67	24.1833	9.15667	-0.999811	3.43146e-05	0.000763106	no	down		1536	MFS transporter	COG0477(K:Transcription)	COG0477(U6 snRNA-associated Sm-like protein)				PF07690.16(MFS_1:Major Facilitator Superfamily)	GO:0055085(biological_process:transmembrane transport); GO:0016021(cellular_component:integral component of membrane)	XP_018384795.1(MFS transporter [Alternaria alternata])	sp|Q9US37|YFZ4_SCHPO(Uncharacterized transporter C1039.04 OS=Schizosaccharomyces pombe (strain 972 / ATCC 24843) OX=284812 GN=SPAC1039.04 PE=3 SV=1)
CC77DRAFT_1014198	154	95	117	156	285	278	5.31	3.2	4.07	4.79	9.43	9	4.19333	7.74	1.13341	3.47734e-05	0.000771777	yes	up		1878	hypothetical protein						PF12796.7(Ank_2:Ankyrin repeats (3 copies)); PF13637.6(Ank_4:Ankyrin repeats (many copies))		XP_018379580.1(hypothetical protein CC77DRAFT_1014198 [Alternaria alternata])
CC77DRAFT_946874	465	310	397	576	592	918	34.68	22.65	30.01	38.46	42.63	64.8	29.1133	48.63	1.02257	3.50082e-05	0.000775449	yes	up		1008	hypothetical protein	ENOG410YHJN(J:Translation, ribosomal structure and biogenesis)	ENOG410YHJN(ribosomal RNA processing 7 homolog A (S. cerevisiae))	K14545	RRP7	map03008(Ribosome biogenesis in eukaryotes)	PF12923.7(RRP7:Ribosomal RNA-processing protein 7 (RRP7) C-terminal domain); PF17799.1(RRM_Rrp7:Rrp7 RRM-like N-terminal domain)	GO:0003676(molecular_function:nucleic acid binding)	XP_018380675.1(hypothetical protein CC77DRAFT_946874 [Alternaria alternata])	sp|O94683|RRP7_SCHPO(Ribosomal RNA-processing protein 7 OS=Schizosaccharomyces pombe (strain 972 / ATCC 24843) OX=284812 GN=rrp7 PE=3 SV=2)
CC77DRAFT_939641	3150.91	5650.02	5926.81	11265.2	8374.79	18285.5	96.12	168.21	179.3	319.33	243.8	538.25	147.877	367.127	1.43374	3.53037e-05	0.000780448	yes	up		1074	plasma membrane iron permease	COG0672(P:Inorganic ion transport and metabolism)	COG0672()-iron permease)	K07243	FTR, FTH1, efeU		PF03239.14(FTR1:Iron permease FTR1 family)	GO:0005381(molecular_function:iron ion transmembrane transporter activity); GO:0033573(cellular_component:high-affinity iron permease complex)	XP_018383901.1(plasma membrane iron permease [Alternaria alternata])	sp|E9QT42|FTRA_ASPFU(High affinity iron permease ftrA OS=Neosartorya fumigata (strain ATCC MYA-4609 / Af293 / CBS 101355 / FGSC A1100) OX=330879 GN=ftrA PE=2 SV=1)
CC77DRAFT_925181	87.9	89.36	63.15	0	19.95	5.37	8.72	8.7	6.37	0	1.92	0.51	7.93	0.81	-2.21719	3.5969e-05	0.000793589	yes	down		822	hypothetical protein	ENOG411217J(S:Function unknown)	ENOG411217J(-)				PF13649.6(Methyltransf_25:Methyltransferase domain); PF08241.12(Methyltransf_11:Methyltransferase domain); PF13847.6(Methyltransf_31:Methyltransferase domain); PF08242.12(Methyltransf_12:Methyltransferase domain)		XP_018391831.1(hypothetical protein CC77DRAFT_925181 [Alternaria alternata])	sp|A0A1Y0BRG0|ADRK_PENRO(Methyltransferase adrK OS=Penicillium roqueforti OX=5082 GN=adrK PE=3 SV=1)
CC77DRAFT_1042866	3617.29	3580.07	3601.35	6165.73	5675.44	6974.09	49.06	45.94	47.17	67.97	69.06	88.48	47.39	75.17	1.02848	3.61673e-05	0.000796393	yes	up		2459	FYVE-domain-containing protein	ENOG4111UVS(S:Function unknown); ENOG410XPJK(S:Function unknown)	ENOG4111UVS(FYVE zinc finger protein); ENOG410XPJK(Pleckstrin homology domain containing, family F (With FYVE domain) member)				PF01363.21(FYVE:FYVE zinc finger); PF13639.6(zf-RING_2:Ring finger domain); PF13923.6(zf-C3HC4_2:Zinc finger, C3HC4 type (RING finger)); PF17123.5(zf-RING_11:RING-like zinc finger)	GO:0046872(molecular_function:metal ion binding)	RYN55480.1(hypothetical protein AA0118_g8725 [Alternaria tenuissima])	sp|Q9VGP1|ZFY26_DROME(Zinc finger FYVE domain-containing protein 26 homolog OS=Drosophila melanogaster OX=7227 GN=CG5270 PE=1 SV=3)
CC77DRAFT_990270	2128	1995	2052	3675	2961	4596	16.17	14.81	15.68	24.75	21.47	32.61	15.5533	26.2767	1.07409	3.63903e-05	0.000799728	yes	up		7734	PROCN-domain-containing protein	COG5178(A:RNA processing and modification)	COG5178(PRP8 pre-mRNA processing factor 8 homolog (S. cerevisiae))	K12856	PRPF8, PRP8	map03040(Spliceosome)	PF08083.11(PROCN:PROCN (NUC071) domain); PF12134.8(PRP8_domainIV:PRP8 domain IV core); PF10596.9(U6-snRNA_bdg:U6-snRNA interacting domain of PrP8); PF08082.11(PRO8NT:PRO8NT (NUC069), PrP8 N-terminal domain); PF10597.9(U5_2-snRNA_bdg:U5-snRNA binding site 2 of PrP8); PF08084.11(PROCT:PROCT (NUC072) domain); PF10598.9(RRM_4:RNA recognition motif of the spliceosomal PrP8)	GO:0030623(molecular_function:U5 snRNA binding); GO:0017070(molecular_function:U6 snRNA binding); GO:0000398(biological_process:mRNA splicing, via spliceosome); GO:0005681(cellular_component:spliceosomal complex)	RII21181.1(hypothetical protein CUC08_Gglean000343 [Alternaria sp. MG1])	sp|Q99PV0|PRP8_MOUSE(Pre-mRNA-processing-splicing factor 8 OS=Mus musculus OX=10090 GN=Prpf8 PE=1 SV=2)
CC77DRAFT_1002285	573	295	353	815	856	859	40.41	20.38	25.22	51.44	58.26	57.29	28.67	55.6633	1.25742	3.65292e-05	0.000801206	yes	up		1051	carbon-nitrogen hydrolase	COG0388(S:Function unknown)	COG0388(-)				PF00795.22(CN_hydrolase:Carbon-nitrogen hydrolase)	GO:0016787(molecular_function:hydrolase activity); GO:0006807(biological_process:nitrogen compound metabolic process); GO:0006807(biological_process:nitrogen compound metabolic process)	XP_018379417.1(carbon-nitrogen hydrolase [Alternaria alternata])	sp|Q500U1|NITR_PSEU2(Nitrilase OS=Pseudomonas syringae pv. syringae (strain B728a) OX=205918 GN=Psyr_0007 PE=1 SV=1)
CC77DRAFT_1023807	45.24	33.11	60.38	78.38	95.43	179.29	1.14	0.81	1.53	1.75	2.3	4.22	1.16	2.75667	1.40132	3.71066e-05	0.000812279	yes	up		2480	ubiquitin carboxyl-terminal hydrolase 14	COG5207(O:Posttranslational modification, protein turnover, chaperones)	COG5207(ubiquitin carboxyl-terminal hydrolase)	K11836	USP5_13, UBP14		PF00443.29(UCH:Ubiquitin carboxyl-terminal hydrolase); PF02148.19(zf-UBP:Zn-finger in ubiquitin-hydrolases and other protein); PF00627.31(UBA:UBA/TS-N domain); PF13423.6(UCH_1:Ubiquitin carboxyl-terminal hydrolase)	GO:0003677(molecular_function:DNA binding); GO:0036459(molecular_function:thiol-dependent ubiquitinyl hydrolase activity); GO:0003712(molecular_function:transcription cofactor activity); GO:0008134(molecular_function:transcription factor binding); GO:0008270(molecular_function:zinc ion binding); GO:0016579(biological_process:protein deubiquitination); GO:0006357(biological_process:regulation of t…	RII19257.1(hypothetical protein CUC08_Gglean001921 [Alternaria sp. MG1])	sp|Q11119|UBP14_SCHPO(Ubiquitin carboxyl-terminal hydrolase 14 OS=Schizosaccharomyces pombe (strain 972 / ATCC 24843) OX=284812 GN=ubp14 PE=1 SV=2)
CC77DRAFT_947633	105	105	85	17	39	37	5.74	7.06	2.98	1.48	5.35	1.21	5.26	2.68	-1.34406	3.78554e-05	0.000827053	yes	down		306	hypothetical protein								XP_018380368.1(hypothetical protein CC77DRAFT_947633, partial [Alternaria alternata])
CC77DRAFT_134671	7481	2915	3283	8775	12205	11616	88.62	33.73	39.12	92.35	138.08	128.57	53.8233	119.667	1.3991	3.80785e-05	0.000830304	yes	up		4974	hypothetical protein	COG4642(S:Function unknown); COG1899(O:Posttranslational modification, protein turnover, chaperones)	COG4642(whole genome shotgun sequence); COG1899(deoxyhypusine synthase)				PF02493.20(MORN:MORN repeat); PF13920.6(zf-C3HC4_3:Zinc finger, C3HC4 type (RING finger)); PF12436.8(USP7_ICP0_bdg:ICP0-binding domain of Ubiquitin-specific protease 7); PF00443.29(UCH:Ubiquitin carboxyl-terminal hydrolase); PF14447.6(Prok-RING_4:Prokaryotic RING finger family 4)	GO:0046872(molecular_function:metal ion binding); GO:0036459(molecular_function:thiol-dependent ubiquitinyl hydrolase activity); GO:0016579(biological_process:protein deubiquitination); GO:0046872(molecular_function:metal ion binding); GO:0034038(molecular_function:deoxyhypusine synthase activity); GO:0046872(molecular_function:metal ion binding); GO:0036459(molecular_function:thiol-dependent ubi…	XP_018385107.1(hypothetical protein CC77DRAFT_134671 [Alternaria alternata])	sp|Q24306|DIAP1_DROME(Death-associated inhibitor of apoptosis 1 OS=Drosophila melanogaster OX=7227 GN=Diap1 PE=1 SV=2)
CC77DRAFT_1052483	544	544	249	48	158	144	18.26	17.85	8.43	1.44	5.08	4.54	14.8467	3.68667	-1.56128	3.86071e-05	0.000836935	yes	down		1923	histidine permease	COG0531(S:Function unknown)	COG0531(-)	K16261	YAT		PF00324.21(AA_permease:Amino acid permease); PF13520.6(AA_permease_2:Amino acid permease)	GO:0022857(molecular_function:transmembrane transporter activity); GO:0006865(biological_process:amino acid transport); GO:0016021(cellular_component:integral component of membrane)	XP_018382915.1(histidine permease [Alternaria alternata])	sp|P43548|AGP3_YEAST(General amino acid permease AGP3 OS=Saccharomyces cerevisiae (strain ATCC 204508 / S288c) OX=559292 GN=AGP3 PE=1 SV=1)
CC77DRAFT_945157	135	146	116	33	55	45	5.73	6.06	4.97	1.25	2.24	1.8	5.58667	1.76333	-1.24841	3.85912e-05	0.000836935	yes	down		1575	amino acid transporter	COG0531(E:Amino acid transport and metabolism)	COG0531(amino acid)				PF13520.6(AA_permease_2:Amino acid permease); PF00324.21(AA_permease:Amino acid permease)	GO:0022857(molecular_function:transmembrane transporter activity); GO:0016021(cellular_component:integral component of membrane)	XP_018381287.1(amino acid transporter [Alternaria alternata])	sp|Q9C0Z0|YKM2_SCHPO(Uncharacterized amino-acid permease PB24D3.02c OS=Schizosaccharomyces pombe (strain 972 / ATCC 24843) OX=284812 GN=SPAPB24D3.02c PE=3 SV=1)
CC77DRAFT_1022371	1773	872	1064	229	503	513	24.35	11.7	14.7	2.79	6.6	6.59	16.9167	5.32667	-1.26992	3.84588e-05	0.000836935	yes	down		4326	putative ABC transporter			K05658	ABCB1, CD243	map05206(MicroRNAs in cancer); map02010(ABC transporters); map04976(Bile secretion); map05226(Gastric cancer)	PF00664.23(ABC_membrane:ABC transporter transmembrane region); PF00005.27(ABC_tran:ABC transporter); PF02463.19(SMC_N:RecF/RecN/SMC N terminal domain); PF13191.6(AAA_16:AAA ATPase domain); PF09818.9(ABC_ATPase:Predicted ATPase of the ABC class)	GO:0005524(molecular_function:ATP binding); GO:0016887(molecular_function:ATPase activity); GO:0042626(molecular_function:ATPase activity, coupled to transmembrane movement of substances); GO:0016021(cellular_component:integral component of membrane)	RYO65325.1(Leptomycin B resistance protein pmd1 [Alternaria arborescens])	sp|F2PRR1|MDR2_TRIEC(ABC multidrug transporter MDR2 OS=Trichophyton equinum (strain ATCC MYA-4606 / CBS 127.97) OX=559882 GN=MDR2 PE=2 SV=2)
CC77DRAFT_1055837	352	296.47	305.04	434.88	510.73	1333.84	47.26	39.12	41.82	52.67	66.93	171.62	42.7333	97.0733	1.30211	3.8686e-05	0.000837024	yes	up		675	thioredoxin-like protein	COG0450(K:Transcription)	COG0450(double-stranded telomeric DNA binding)	K03386	PRDX2_4, ahpC	map04214(Apoptosis - fly)	PF00578.21(AhpC-TSA:AhpC/TSA family); PF08534.10(Redoxin:Redoxin); PF10417.9(1-cysPrx_C:C-terminal domain of 1-Cys peroxiredoxin)	GO:0008379(molecular_function:thioredoxin peroxidase activity); GO:0051082(molecular_function:unfolded protein binding); GO:0045454(biological_process:cell redox homeostasis); GO:0061692(biological_process:cellular detoxification of hydrogen peroxide); GO:0042744(biological_process:hydrogen peroxide catabolic process); GO:0043433(biological_process:negative regulation of sequence-specific DNA bin…	XP_018391131.1(thioredoxin-like protein [Alternaria alternata])	sp|P0CU34|TSA1B_CANAL(Peroxiredoxin TSA1-B OS=Candida albicans (strain SC5314 / ATCC MYA-2876) OX=237561 GN=TSA1B PE=2 SV=1)
CC77DRAFT_317469	112	131	118	25	48	52	2.63	3	2.79	0.52	1.08	1.14	2.80667	0.913333	-1.24032	3.87639e-05	0.00083709	yes	down		2639	hypothetical protein	ENOG4110W8R(S:Function unknown); ENOG410YFP9(S:Function unknown); ENOG410YG09(S:Function unknown)	ENOG4110W8R(Fungal specific transcription factor domain); ENOG410YFP9(Fungal specific transcription factor domain); ENOG410YG09(Fungal specific transcription factor domain)				PF04082.18(Fungal_trans:Fungal specific transcription factor domain); PF00172.18(Zn_clus:Fungal Zn(2)-Cys(6) binuclear cluster domain)	GO:0003677(molecular_function:DNA binding); GO:0000981(molecular_function:RNA polymerase II transcription factor activity, sequence-specific DNA binding); GO:0008270(molecular_function:zinc ion binding); GO:0006351(biological_process:transcription, DNA-templated); GO:0005634(cellular_component:nucleus)	XP_018390787.1(hypothetical protein CC77DRAFT_317469 [Alternaria alternata])	sp|Q9HDX1|YKN4_SCHPO(Uncharacterized transcriptional regulatory protein PB1A11.04c OS=Schizosaccharomyces pombe (strain 972 / ATCC 24843) OX=284812 GN=SPAPB1A11.04c PE=3 SV=1)
CC77DRAFT_942231	171	174	159	229	252	406	8.54	8.51	8.03	10.21	12.11	19.1	8.36	13.8067	0.988881	3.90876e-05	0.000840835	no	up		1377	hypothetical protein	ENOG4111207(S:Function unknown)	ENOG4111207(-)						XP_018382861.1(hypothetical protein CC77DRAFT_942231 [Alternaria alternata])
CC77DRAFT_1096792	62	104	86	15	27	14	2.62	4.3	3.67	0.57	1.1	0.56	3.53	0.743333	-1.66742	3.90318e-05	0.000840835	yes	down		1580	hypothetical protein	ENOG4111269(S:Function unknown)	ENOG4111269(-)						XP_018383638.1(hypothetical protein CC77DRAFT_1096792 [Alternaria alternata])
CC77DRAFT_931232	327	289	297.37	428	427	797.48	22.72	19.67	20.93	26.61	28.62	52.38	21.1067	35.87	1.02052	3.97868e-05	0.000854232	yes	up		693	hypothetical protein	ENOG4111ZAY(S:Function unknown)	ENOG4111ZAY(Conserved hypothetical, protein)				PF09747.9(DUF2052:Coiled-coil domain containing protein (DUF2052))		XP_018388138.1(hypothetical protein CC77DRAFT_931232 [Alternaria alternata])
CC77DRAFT_1034899	2116.25	3253.81	3320	416.13	1128.79	1271.2	41.08	60.93	65.86	5.31	18.67	21.2	55.9567	15.06	-1.3601	4.0543e-05	0.00086714	yes	down		1422	hypothetical protein	ENOG410YSXH(S:Function unknown)	ENOG410YSXH(C6 finger domain protein)				PF00172.18(Zn_clus:Fungal Zn(2)-Cys(6) binuclear cluster domain)	GO:0000981(molecular_function:RNA polymerase II transcription factor activity, sequence-specific DNA binding); GO:0008270(molecular_function:zinc ion binding); GO:0005634(cellular_component:nucleus); GO:0000981(molecular_function:RNA polymerase II transcription factor activity, sequence-specific DNA binding); GO:0008270(molecular_function:zinc ion binding); GO:0005634(cellular_component:nucleus);…	XP_018380970.1(hypothetical protein CC77DRAFT_1034899 [Alternaria alternata])
CC77DRAFT_1021809	21784.5	69718.9	55523.1	10454.3	6500.53	14970.9	525.27	1714.59	1391.45	225.16	139.69	332.09	1210.44	232.313	-1.70724	4.05294e-05	0.00086714	yes	down		2313	hypothetical protein	COG1866(C:Energy production and conversion)	COG1866(Phosphoenolpyruvate Carboxylase)	K01610	E4.1.1.49, pckA	map00020(Citrate cycle (TCA cycle)); map00010(Glycolysis / Gluconeogenesis); map00620(Pyruvate metabolism); map00710(Carbon fixation in photosynthetic organisms)	PF01293.20(PEPCK_ATP:Phosphoenolpyruvate carboxykinase)	GO:0005524(molecular_function:ATP binding); GO:0016301(molecular_function:kinase activity); GO:0004612(molecular_function:phosphoenolpyruvate carboxykinase (ATP) activity); GO:0006094(biological_process:gluconeogenesis); GO:0005829(cellular_component:cytosol); GO:0005524(molecular_function:ATP binding); GO:0016301(molecular_function:kinase activity); GO:0004612(molecular_function:phosphoenolpyruv…	OWY46685.1(phosphoenolpyruvate carboxykinase [Alternaria alternata])	sp|Q96UL8|PCKA_EMENI(Phosphoenolpyruvate carboxykinase (ATP) OS=Emericella nidulans (strain FGSC A4 / ATCC 38163 / CBS 112.46 / NRRL 194 / M139) OX=227321 GN=acuF PE=3 SV=3)
CC77DRAFT_1031046	494	460	415	591	683	1445.27	7.53	6.85	6.36	8.01	9.95	20.59	6.91333	12.85	1.10544	4.06873e-05	0.000868565	yes	up		3924	leptomycin B resistance protein pmd1	COG1132(S:Function unknown)	COG1132(Acetyltransferase (GNAT) family)				PF00664.23(ABC_membrane:ABC transporter transmembrane region); PF00005.27(ABC_tran:ABC transporter); PF02463.19(SMC_N:RecF/RecN/SMC N terminal domain); PF13191.6(AAA_16:AAA ATPase domain); PF09818.9(ABC_ATPase:Predicted ATPase of the ABC class)	GO:0005524(molecular_function:ATP binding); GO:0016887(molecular_function:ATPase activity); GO:0042626(molecular_function:ATPase activity, coupled to transmembrane movement of substances); GO:0016021(cellular_component:integral component of membrane)	XP_018386015.1(leptomycin B resistance protein pmd1 [Alternaria alternata])	sp|B2KWH4|ABC1_AJECA(ABC transporter 1 OS=Ajellomyces capsulatus OX=5037 GN=ABC1 PE=2 SV=1)
CC77DRAFT_794394	71	79	111	153	187	207	4.82	5.25	7.63	9.29	12.24	13.28	5.9	11.6033	1.22092	4.08059e-05	0.000869437	yes	up		1082	hypothetical protein								XP_018387695.1(hypothetical protein CC77DRAFT_794394 [Alternaria alternata])
CC77DRAFT_1022931	4851.93	5282.91	4816.91	6008.92	7278.92	9470.94	159.7	170.01	159.87	176.17	229.66	292.51	163.193	232.78	0.811307	4.08965e-05	0.000869712	no	up		1956	acid protease	ENOG410XNV7(S:Function unknown)	ENOG410XNV7(RTA1 domain protein)				PF00026.23(Asp:Eukaryotic aspartyl protease); PF14543.6(TAXi_N:Xylanase inhibitor N-terminal)	GO:0004190(molecular_function:aspartic-type endopeptidase activity)	RYN31840.1(putative aspartic-type endopeptidase [Alternaria tenuissima])	sp|Q8NKB6|OPSB_ASPOR(Probable aspartic-type endopeptidase opsB OS=Aspergillus oryzae (strain ATCC 42149 / RIB 40) OX=510516 GN=opsB PE=2 SV=1)
CC77DRAFT_937213	225	191	75	20	45	51	50.6	42.4	17.41	4.1	10.03	11.2	36.8033	8.44333	-1.64377	4.11112e-05	0.000872618	yes	down		507	carbonic anhydrase	COG0288(P:Inorganic ion transport and metabolism)	COG0288(carbonic anhydrase)	K01673	cynT, can	map00910(Nitrogen metabolism)	PF00484.19(Pro_CA:Carbonic anhydrase)	GO:0004089(molecular_function:carbonate dehydratase activity); GO:0008270(molecular_function:zinc ion binding)	XP_018385244.1(carbonic anhydrase [Alternaria alternata])	sp|P9WPJ6|MTCA1_MYCTO(Beta-carbonic anhydrase 1 OS=Mycobacterium tuberculosis (strain CDC 1551 / Oshkosh) OX=83331 GN=mtcA1 PE=3 SV=1)
CC77DRAFT_943462	256	416.64	646.4	22.52	139.34	34.89	8.27	14.04	24.3	0.44	4.81	1.08	15.5367	2.11	-2.0094	4.14895e-05	0.00087898	yes	down		1251	hypothetical protein	ENOG410XQB0(S:Function unknown); ENOG4111GZX(S:Function unknown)	ENOG410XQB0(-); ENOG4111GZX(-)					GO:0016021(cellular_component:integral component of membrane)	XP_018382389.1(hypothetical protein CC77DRAFT_943462 [Alternaria alternata])
CC77DRAFT_1023786	1073	1386	1915	176	606	416	35.3	44.58	63.52	5.16	19.11	12.84	47.8	12.37	-1.51676	4.16154e-05	0.000879981	yes	down		1957	FAD/NAD(P)-binding domain-containing protein						PF13738.6(Pyr_redox_3:Pyridine nucleotide-disulphide oxidoreductase); PF00743.19(FMO-like:Flavin-binding monooxygenase-like); PF07992.14(Pyr_redox_2:Pyridine nucleotide-disulphide oxidoreductase); PF13434.6(K_oxygenase:L-lysine 6-monooxygenase (NADPH-requiring)); PF13450.6(NAD_binding_8:NAD(P)-binding Rossmann-like domain)	GO:0050660(molecular_function:flavin adenine dinucleotide binding); GO:0004499(molecular_function:N,N-dimethylaniline monooxygenase activity); GO:0050661(molecular_function:NADP binding); GO:0016021(cellular_component:integral component of membrane); GO:0050660(molecular_function:flavin adenine dinucleotide binding); GO:0004499(molecular_function:N,N-dimethylaniline monooxygenase activity); GO:00…	XP_018381846.1(FAD/NAD(P)-binding domain-containing protein [Alternaria alternata])	sp|Q9I3H5|BVMO_PSEAE(Baeyer-Villiger monooxygenase OS=Pseudomonas aeruginosa (strain ATCC 15692 / DSM 22644 / CIP 104116 / JCM 14847 / LMG 12228 / 1C / PRS 101 / PAO1) OX=208964 GN=PA1538 PE=1 SV=1)
CC77DRAFT_1029638	364	359	371	123	167	156	17.66	17.05	18.19	5.33	7.79	7.13	17.6333	6.75	-1.0006	4.20939e-05	0.000885255	yes	down		1410	hypothetical protein	ENOG4110K1J(S:Function unknown); ENOG410YYXV(S:Function unknown); ENOG4111YHP(S:Function unknown); ENOG410YGWN(S:Function unknown)	ENOG4110K1J(Fungal Zn(2)-Cys(6) binuclear cluster domain); ENOG410YYXV(-); ENOG4111YHP(-); ENOG410YGWN(-)				PF00172.18(Zn_clus:Fungal Zn(2)-Cys(6) binuclear cluster domain)	GO:0000981(molecular_function:RNA polymerase II transcription factor activity, sequence-specific DNA binding); GO:0008270(molecular_function:zinc ion binding); GO:0005634(cellular_component:nucleus)	XP_018387986.1(hypothetical protein CC77DRAFT_1029638 [Alternaria alternata])
CC77DRAFT_685514	226.77	181	215	388	286.92	716	16.69	13.05	16.04	25.56	20.39	49.86	15.26	31.9367	1.27511	4.19641e-05	0.000885255	yes	up		1018	hypothetical protein	ENOG4112ABV(S:Function unknown)	ENOG4112ABV(involved in rRNA processing (By similarity))				PF10153.9(Efg1:rRNA-processing protein Efg1)	GO:0006364(biological_process:rRNA processing)	XP_018388460.1(hypothetical protein CC77DRAFT_685514 [Alternaria alternata])	sp|Q0U913|EFG1P_PHANO(rRNA-processing protein EFG1 OS=Phaeosphaeria nodorum (strain SN15 / ATCC MYA-4574 / FGSC 10173) OX=321614 GN=EFG1 PE=3 SV=1)
CC77DRAFT_1016047	7.14	16.69	52.1	1	1	1	1.72	3.98	16.31	0.22	0.24	0.75	7.33667	0.403333	-2.41194	4.21022e-05	0.000885255	yes	down		324	hypothetical protein							GO:0046873(molecular_function:metal ion transmembrane transporter activity); GO:0016021(cellular_component:integral component of membrane)	XP_018390435.1(hypothetical protein CC77DRAFT_1016047, partial [Alternaria alternata])
CC77DRAFT_714442	129.55	50.37	46.64	265.46	209.14	204.46	2.66	0.98	0.94	4.84	4.27	3.85	1.52667	4.32	1.67575	4.27038e-05	0.000896218	yes	up		1257	hypothetical protein	ENOG410Z39R(S:Function unknown); ENOG4110W6Q(S:Function unknown)	ENOG410Z39R(-); ENOG4110W6Q(-)						XP_018388801.1(hypothetical protein CC77DRAFT_714442 [Alternaria alternata])
CC77DRAFT_928603	38	70	58	172	135	141	3.19	5.76	4.94	12.95	10.97	11.23	4.63	11.7167	1.54197	4.30835e-05	0.000902494	yes	up		924	hypothetical protein	ENOG4111286(S:Function unknown)	ENOG4111286(-)				PF14244.6(Retrotran_gag_3:gag-polypeptide of LTR copia-type)		RII05842.1(hypothetical protein CUC08_Gglean009057 [Alternaria sp. MG1])
CC77DRAFT_206467	952	510	325	26	168	27	49.51	25.96	17.08	1.21	8.4	1.32	30.85	3.64333	-2.09527	4.33342e-05	0.000906049	yes	down		1333	pyridoxal phosphate-dependent enzyme%2C beta subunit	COG0031(E:Amino acid transport and metabolism)	COG0031(cysteine biosynthetic process from serine)				PF00291.25(PALP:Pyridoxal-phosphate dependent enzyme)	GO:0004124(molecular_function:cysteine synthase activity)	XP_018384093.1(pyridoxal phosphate-dependent enzyme, beta subunit [Alternaria alternata])	sp|Q5HIG2|CYSK_STAAC(Cysteine synthase OS=Staphylococcus aureus (strain COL) OX=93062 GN=cysK PE=3 SV=1)
CC77DRAFT_1015470	886.62	581.19	583.34	930	1040.33	1744	24.43	15.65	16.2	22.81	27.45	45.05	18.76	31.77	1.02907	4.35989e-05	0.000909884	yes	up		2286	hypothetical protein	ENOG41127H9(S:Function unknown)	ENOG41127H9(Conserved hypothetical, protein)						XP_018391572.1(hypothetical protein CC77DRAFT_1015470 [Alternaria alternata])
CC77DRAFT_1062803	126	152	142	26	61	50	5.58	6.58	6.35	1.03	2.59	2.08	6.17	1.9	-1.30404	4.39535e-05	0.00091412	yes	down		1521	hypothetical protein	ENOG411289N(S:Function unknown)	ENOG411289N(-)				PF07247.12(AATase:Alcohol acetyltransferase)		XP_018384303.1(hypothetical protein CC77DRAFT_1062803 [Alternaria alternata])	sp|P0DPA5|FCK4_FUSPC(Probable alcohol acetyltransferase FCK4 OS=Fusarium pseudograminearum (strain CS3096) OX=1028729 GN=FCK4 PE=2 SV=1)
CC77DRAFT_1031626	68	45	46	10	14	15	3.27	2.11	2.23	0.43	0.65	0.68	2.53667	0.586667	-1.57831	4.39654e-05	0.00091412	yes	down		1422	alpha/beta-hydrolase	ENOG4111JTG(S:Function unknown)	ENOG4111JTG(-)					GO:0016787(molecular_function:hydrolase activity); GO:0016798(molecular_function:hydrolase activity, acting on glycosyl bonds); GO:0008152(biological_process:metabolic process)	XP_018385848.1(alpha/beta-hydrolase [Alternaria alternata])	sp|P41365|LIPB_PSEA2(Lipase B OS=Pseudozyma antarctica OX=84753 PE=1 SV=1)
CC77DRAFT_950824	469.16	477	490	1029.21	796	1004	25.3	22.98	23.73	47.52	40.02	48.35	24.0033	45.2967	1.19416	4.444e-05	0.000922274	yes	up		912	hypothetical protein	ENOG4111FYH(S:Function unknown)	ENOG4111FYH(ser thr protein phosphatase)				PF00149.28(Metallophos:Calcineurin-like phosphoesterase); PF12850.7(Metallophos_2:Calcineurin-like phosphoesterase superfamily domain)	GO:0016787(molecular_function:hydrolase activity)	XP_018378904.1(hypothetical protein CC77DRAFT_950824 [Alternaria alternata])
CC77DRAFT_563024	70	151	322.08	15.01	44	11.89	2.41	5.09	11.05	0.23	1.46	0.24	6.18333	0.643333	-2.06864	4.54741e-05	0.000941987	yes	down		1878	hypothetical protein	COG1457(H:Coenzyme transport and metabolism)	COG1457(synthase)				PF02133.15(Transp_cyt_pur:Permease for cytosine/purines, uracil, thiamine, allantoin)	GO:0022857(molecular_function:transmembrane transporter activity); GO:0016021(cellular_component:integral component of membrane)	XP_018380017.1(hypothetical protein CC77DRAFT_563024 [Alternaria alternata])	sp|Q874L4|TPN1_YEASX(Vitamin B6 transporter TPN1 OS=Saccharomyces cerevisiae OX=4932 GN=TPN1 PE=3 SV=1)
CC77DRAFT_1098196	243	158	119	38	63	62	11.81	7.52	5.84	1.65	2.94	2.84	8.39	2.47667	-1.32056	4.56748e-05	0.000944397	yes	down		1408	hypothetical protein								XP_018382018.1(hypothetical protein CC77DRAFT_1098196 [Alternaria alternata])
CC77DRAFT_925979	759	549	658	825	968	1780	42.74	30.26	37.47	41.5	52.46	94.5	36.8233	62.82	1.01174	4.59708e-05	0.000947069	yes	up		1251	NUC189-domain-containing protein	ENOG410XRY4(S:Function unknown)	ENOG410XRY4(WD repeat domain 43)	K14546	UTP5, WDR43	map03008(Ribosome biogenesis in eukaryotes)	PF04003.12(Utp12:Dip2/Utp12 Family)		RYN62319.1(hypothetical protein AA0114_g45 [Alternaria tenuissima])	sp|Q9HE11|UTP5_SCHPO(U3 small nucleolar RNA-associated protein 5 OS=Schizosaccharomyces pombe (strain 972 / ATCC 24843) OX=284812 GN=utp5 PE=3 SV=2)
CC77DRAFT_1037492	33	69	43	6	12	8	2.55	5.22	3.36	0.41	0.89	0.58	3.71	0.626667	-1.85831	4.59734e-05	0.000947069	yes	down		983	Metallo-hydrolase/oxidoreductase	ENOG410YAFZ(S:Function unknown)	ENOG410YAFZ(Metallo-beta-lactamase superfamily)				PF00753.27(Lactamase_B:Metallo-beta-lactamase superfamily)	GO:0016787(molecular_function:hydrolase activity); GO:0016787(molecular_function:hydrolase activity); GO:0051920(molecular_function:peroxiredoxin activity); GO:0051920(molecular_function:peroxiredoxin activity)	XP_018390802.1(Metallo-hydrolase/oxidoreductase [Alternaria alternata])	sp|A0A097ZPE4|ANDK_EMEVA(Cytochrome P450 monooxygenase andK OS=Emericella variicolor OX=1549217 GN=andK PE=1 SV=1)
CC77DRAFT_807833	388.41	379	429	424.97	856.57	1648.6	51.52	49.41	58.11	50.85	110.88	209.54	53.0133	123.757	1.30693	4.6706e-05	0.000960392	yes	up		680	hypothetical protein	COG0492(S:Function unknown)	COG0492(Required for the formation of N(7)-methylguanine at position 46 (m7G46) in tRNA. In the complex, it is required to stabilize and induce conformational change of the catalytic subunit)					GO:0004791(molecular_function:thioredoxin-disulfide reductase activity); GO:0019430(biological_process:removal of superoxide radicals); GO:0005737(cellular_component:cytoplasm)	XP_018386992.1(hypothetical protein CC77DRAFT_807833 [Alternaria alternata])
CC77DRAFT_969022	571	622	576	888	817	1682	8.89	9.46	9.04	12.29	12.17	24.49	9.13	16.3167	1.0836	4.72274e-05	0.000967556	yes	up		3840	beta and beta-prime subunits of DNA dependent RNA-polymerase	COG0085(K:Transcription)	COG0085(DNA-dependent RNA polymerase catalyzes the transcription of DNA into RNA using the four ribonucleoside triphosphates as substrates (By similarity))	K03021	RPC2, POLR3B	map00240(Pyrimidine metabolism); map03020(RNA polymerase); map00230(Purine metabolism); map04623(Cytosolic DNA-sensing pathway)	PF00562.28(RNA_pol_Rpb2_6:RNA polymerase Rpb2, domain 6); PF04563.15(RNA_pol_Rpb2_1:RNA polymerase beta subunit); PF04560.20(RNA_pol_Rpb2_7:RNA polymerase Rpb2, domain 7); PF04561.14(RNA_pol_Rpb2_2:RNA polymerase Rpb2, domain 2); PF04566.13(RNA_pol_Rpb2_4:RNA polymerase Rpb2, domain 4); PF04565.16(RNA_pol_Rpb2_3:RNA polymerase Rpb2, domain 3); PF04567.17(RNA_pol_Rpb2_5:RNA polymerase Rpb2, domain…	GO:0003677(molecular_function:DNA binding); GO:0003899(molecular_function:DNA-directed RNA polymerase activity); GO:0032549(molecular_function:ribonucleoside binding); GO:0006351(biological_process:transcription, DNA-templated)	XP_018382943.1(beta and beta-prime subunits of DNA dependent RNA-polymerase [Alternaria alternata])	sp|Q10233|RPC2_SCHPO(DNA-directed RNA polymerase III subunit RPC2 OS=Schizosaccharomyces pombe (strain 972 / ATCC 24843) OX=284812 GN=rpc2 PE=2 SV=1)
CC77DRAFT_409239	153	103	81	5	38	21	20.14	18.59	14.25	0.86	5.26	3.56	17.66	3.22667	-1.835	4.7165e-05	0.000967556	yes	down		979	cutinase-domain-containing protein	ENOG410ZKAW(S:Function unknown)	ENOG410ZKAW(Cutinase)	K08095	E3.1.1.74		PF01083.22(Cutinase:Cutinase); PF08237.11(PE-PPE:PE-PPE domain); PF06057.11(VirJ:Bacterial virulence protein (VirJ))	GO:0050525(molecular_function:cutinase activity); GO:0044275(biological_process:cellular carbohydrate catabolic process); GO:0005576(cellular_component:extracellular region); GO:0050525(molecular_function:cutinase activity); GO:0005576(cellular_component:extracellular region); GO:0050525(molecular_function:cutinase activity); GO:0080030(molecular_function:methyl indole-3-acetate esterase activity…	XP_018381408.1(cutinase-domain-containing protein [Alternaria alternata])	sp|Q00298|CUTI_BOTFU(Cutinase OS=Botryotinia fuckeliana OX=40559 GN=cutA PE=3 SV=1)
CC77DRAFT_1016038	766	987	946	1645	1297	2580	22.04	27.76	27.44	42.14	35.75	69.61	25.7467	49.1667	1.18155	4.79413e-05	0.000980386	yes	up		2200	DNA repair protein-like protein Rad7	ENOG410XQ54(S:Function unknown)	ENOG410XQ54(yip1 interacting factor homolog)	K15082	RAD7				RYN53564.1(hypothetical protein AA0118_g9566 [Alternaria tenuissima])	sp|O74999|RAD7_SCHPO(DNA repair protein rhp7 OS=Schizosaccharomyces pombe (strain 972 / ATCC 24843) OX=284812 GN=rhp7 PE=3 SV=1)
CC77DRAFT_1042765	346.49	262.93	258.98	461.94	416.25	1130.65	16.51	12.26	12.47	19.65	19.07	50.72	13.7467	29.8133	1.28714	4.86278e-05	0.000989001	yes	up		1431	Mak16 protein	COG5129(S:Function unknown)	COG5129(MAK16 homolog (S. cerevisiae))	K14831	MAK16		PF01778.17(Ribosomal_L28e:Ribosomal L28e protein family); PF04874.14(Mak16:Mak16 protein C-terminal region); PF09073.10(BUD22:BUD22)	GO:0005730(cellular_component:nucleolus); GO:0005840(cellular_component:ribosome); GO:0005730(cellular_component:nucleolus)	XP_018383082.1(Mak16 protein [Alternaria alternata])	sp|P10962|MAK16_YEAST(Protein MAK16 OS=Saccharomyces cerevisiae (strain ATCC 204508 / S288c) OX=559292 GN=MAK16 PE=1 SV=2)
CC77DRAFT_1030936	2728	2271.75	2235.98	538	1212	741.91	48.84	39.24	41.58	10.29	22.4	14.79	43.22	15.8267	-1.21118	4.85841e-05	0.000989001	yes	down		3177	hypothetical protein	COG3733(S:Function unknown)	COG3733(-)	K00276	AOC3, AOC2, tynA	map00260(Glycine, serine and threonine metabolism); map00960(Tropane, piperidine and pyridine alkaloid biosynthesis); map00950(Isoquinoline alkaloid biosynthesis); map00360(Phenylalanine metabolism); map00350(Tyrosine metabolism); map00410(beta-Alanine metabolism)	PF01179.20(Cu_amine_oxid:Copper amine oxidase, enzyme domain); PF00153.27(Mito_carr:Mitochondrial carrier protein); PF02728.16(Cu_amine_oxidN3:Copper amine oxidase, N3 domain); PF02727.16(Cu_amine_oxidN2:Copper amine oxidase, N2 domain)	GO:0005507(molecular_function:copper ion binding); GO:0008131(molecular_function:primary amine oxidase activity); GO:0048038(molecular_function:quinone binding); GO:0009308(biological_process:amine metabolic process); GO:0016021(cellular_component:integral component of membrane)	XP_018386771.1(hypothetical protein CC77DRAFT_1030936 [Alternaria alternata])	sp|Q9P7F2|CAO1_SCHPO(Copper amine oxidase 1 OS=Schizosaccharomyces pombe (strain 972 / ATCC 24843) OX=284812 GN=cao1 PE=1 SV=1)
CC77DRAFT_382912	1	1	1	9	18	12	0.2	0.2	0.21	1.65	3.58	2.35	0.203333	2.52667	2.34133	4.85701e-05	0.000989001	yes	up		536	hypothetical protein								XP_018381997.1(hypothetical protein CC77DRAFT_382912 [Alternaria alternata])
CC77DRAFT_286448	52	72	57	6	21	13	3.5	4.75	3.89	0.36	1.36	0.83	4.04667	0.85	-1.69714	4.89482e-05	0.000990117	yes	down		1088	hypothetical protein	ENOG41116NK(S:Function unknown)	ENOG41116NK(-)				PF13302.7(Acetyltransf_3:Acetyltransferase (GNAT) domain)		XP_018382716.1(hypothetical protein CC77DRAFT_286448 [Alternaria alternata])
CC77DRAFT_963880	548	406	384	78	211	175	15.66	11.34	11.05	1.98	5.77	4.69	12.6833	4.14667	-1.23497	4.89181e-05	0.000990117	yes	down		2220	glycoside hydrolase	COG0366(S:Function unknown)	COG0366(guanine nucleotide exchange factor)	K01182	IMA, malL	map00500(Starch and sucrose metabolism); map00052(Galactose metabolism)	PF00128.24(Alpha-amylase:Alpha amylase, catalytic domain); PF14701.6(hDGE_amylase:Glycogen debranching enzyme, glucanotransferase domain)	GO:0016787(molecular_function:hydrolase activity); GO:0005975(biological_process:carbohydrate metabolic process); GO:0003824(molecular_function:catalytic activity); GO:0005975(biological_process:carbohydrate metabolic process)	OWY45311.1(glycoside hydrolase [Alternaria alternata])	sp|Q9P6J3|MALT_SCHPO(Alpha-glucosidase OS=Schizosaccharomyces pombe (strain 972 / ATCC 24843) OX=284812 GN=mal1 PE=2 SV=1)
CC77DRAFT_933696	1876.73	1596.65	1631	2418.68	2331.48	3555.8	63.22	52.59	55.41	72.59	75.3	112.42	57.0733	86.77	0.91349	4.88279e-05	0.000990117	no	up		1917	polyubiquitin-tagged protein recognition complex%2C Npl4 component	COG5100(Y:Nuclear structure); COG0470(L:Replication, recombination and repair)	COG5100(Nuclear protein localization); COG0470(DNA polymerase III subunit delta')	K14015	NPLOC4, NPL4	map04141(Protein processing in endoplasmic reticulum)	PF05021.15(NPL4:NPL4 family); PF05020.15(zf-NPL4:NPL4 family, putative zinc binding region)	GO:0006511(biological_process:ubiquitin-dependent protein catabolic process); GO:0005524(molecular_function:ATP binding); GO:0003677(molecular_function:DNA binding); GO:0006260(biological_process:DNA replication)	XP_018387142.1(polyubiquitin-tagged protein recognition complex, Npl4 component [Alternaria alternata])	sp|P0C7N6|NPL4_PHANO(Nuclear protein localization protein 4 OS=Phaeosphaeria nodorum (strain SN15 / ATCC MYA-4574 / FGSC 10173) OX=321614 GN=NPL4 PE=3 SV=1)
CC77DRAFT_1023617	1220	1044	1166	1568	1572	3236	121.24	101.8	117.83	139.98	151.54	305.98	113.623	199.167	1.04048	4.99965e-05	0.0010095	yes	up		821	DUF1909-domain-containing protein	ENOG411250G(S:Function unknown)	ENOG411250G(4F5 protein family)				PF12907.7(zf-met2:Zinc-binding)		XP_018382270.1(DUF1909-domain-containing protein [Alternaria alternata])
CC77DRAFT_1059167	10275	4276	5604	18625	14775	15498	472.74	192.48	260.42	764.56	653.15	670.91	308.547	696.207	1.46028	5.01251e-05	0.00101027	yes	up		1473	FAD-binding domain-containing protein						PF01565.23(FAD_binding_4:FAD binding domain); PF08031.12(BBE:Berberine and berberine like)	GO:0071949(molecular_function:FAD binding); GO:0016491(molecular_function:oxidoreductase activity)	XP_018388898.1(FAD-binding domain-containing protein [Alternaria alternata])	sp|G3XMD0|AZAL_ASPNA(FAD-linked oxidoreductase azaL OS=Aspergillus niger (strain ATCC 1015 / CBS 113.46 / FGSC A1144 / LSHB Ac4 / NCTC 3858a / NRRL 328 / USDA 3528.7) OX=380704 GN=azaL PE=2 SV=2)
CC77DRAFT_1019518	6278	2650	2782	9563	8477	9770	377.05	155.83	169.06	513.35	490.4	553.71	233.98	519.153	1.42028	5.03326e-05	0.00101263	yes	up		1189	hypothetical protein	ENOG410Y4E6(S:Function unknown); ENOG410Z3UF(S:Function unknown)	ENOG410Y4E6(-); ENOG410Z3UF(-)						XP_018387020.1(hypothetical protein CC77DRAFT_1019518 [Alternaria alternata])
CC77DRAFT_950731	867	683	679	1672	1216	1570	202.24	157.34	163.67	356.13	281.65	358.14	174.417	331.973	1.22351	5.06252e-05	0.00101628	yes	up		498	hypothetical protein	ENOG41126E7(S:Function unknown)	ENOG41126E7(coiled-coil-helix-coiled-coil-helix domain containing)				PF09849.9(DUF2076:Uncharacterized protein conserved in bacteria (DUF2076)); PF06747.13(CHCH:CHCH domain)	GO:0016787(molecular_function:hydrolase activity); GO:0009060(biological_process:aerobic respiration); GO:0005758(cellular_component:mitochondrial intermembrane space)	XP_018378964.1(hypothetical protein CC77DRAFT_950731 [Alternaria alternata])	sp|Q03667|MIX17_YEAST(Mitochondrial intermembrane space cysteine motif-containing protein MIX17 OS=Saccharomyces cerevisiae (strain ATCC 204508 / S288c) OX=559292 GN=MIX17 PE=1 SV=1)
CC77DRAFT_1026452	1955	818	899	2089	2652	3437	59.03	24.14	27.36	56.16	76.72	97.32	36.8433	76.7333	1.29984	5.06961e-05	0.00101628	yes	up		2109	3-chlorobenzoate-3%2C4-dioxygenase reductase subunit	COG2258(S:Function unknown)	COG2258(mosc domain containing protein)				PF03473.17(MOSC:MOSC domain); PF00111.27(Fer2:2Fe-2S iron-sulfur cluster binding domain); PF03475.14(3-alpha:3-alpha domain)	GO:0051537(molecular_function:2 iron, 2 sulfur cluster binding); GO:0051213(molecular_function:dioxygenase activity); GO:0009055(molecular_function:electron carrier activity); GO:0030151(molecular_function:molybdenum ion binding); GO:0030170(molecular_function:pyridoxal phosphate binding); GO:0051537(molecular_function:2 iron, 2 sulfur cluster binding); GO:0009055(molecular_function:electron carr…	XP_018379138.1(3-chlorobenzoate-3,4-dioxygenase reductase subunit [Alternaria alternata])	sp|P76254|CNTB_ECOLI(Carnitine monooxygenase reductase subunit OS=Escherichia coli (strain K12) OX=83333 GN=yeaX PE=1 SV=1)
CC77DRAFT_1015106	25823	43168	47370	9432	15504	11115	1537.66	2516.76	2853.82	501.97	889.18	624.5	2302.75	671.883	-1.33217	5.08499e-05	0.00101754	yes	down		1197	putative opsin-like protein	COG5524(S:Function unknown)	COG5524(rhodopsin)				PF01036.18(Bac_rhodopsin:Bacteriorhodopsin-like protein)	GO:0005216(molecular_function:ion channel activity); GO:0016021(cellular_component:integral component of membrane)	XP_018391147.1(putative opsin-like protein [Alternaria alternata])	sp|O74631|FD123_TRAVE(Protein FDD123 OS=Trametes versicolor OX=5325 GN=FDD123 PE=2 SV=1)
CC77DRAFT_283675	123	204	157	264	388	355	4.04	6.55	5.2	7.72	12.21	10.94	5.26333	10.29	1.20732	5.10493e-05	0.00101971	yes	up		1960	carboxylic acid transport protein	ENOG410XSSD(S:Function unknown)	ENOG410XSSD(NACHT domain)				PF00083.24(Sugar_tr:Sugar (and other) transporter); PF07690.16(MFS_1:Major Facilitator Superfamily)	GO:0022857(molecular_function:transmembrane transporter activity); GO:0016021(cellular_component:integral component of membrane); GO:0055085(biological_process:transmembrane transport); GO:0016021(cellular_component:integral component of membrane)	XP_018382663.1(carboxylic acid transport protein [Alternaria alternata])	sp|P36035|JEN1_YEAST(Carboxylic acid transporter protein homolog OS=Saccharomyces cerevisiae (strain ATCC 204508 / S288c) OX=559292 GN=JEN1 PE=1 SV=1)
CC77DRAFT_1054586	971	552	637	1159	1366	1434	21.01	11.67	13.88	22.31	28.28	29.05	15.52	26.5467	1.08901	5.12194e-05	0.00102128	yes	up		2840	hypothetical protein	ENOG410Y7GN(S:Function unknown); ENOG4110U3Y(S:Function unknown)	ENOG410Y7GN(Guanine nucleotide exchange factor); ENOG4110U3Y(CorA-like Mg2+ transporter protein)				PF01544.18(CorA:CorA-like Mg2+ transporter protein)	GO:0005085(molecular_function:guanyl-nucleotide exchange factor activity); GO:0046873(molecular_function:metal ion transmembrane transporter activity); GO:0007264(biological_process:small GTPase mediated signal transduction); GO:0016021(cellular_component:integral component of membrane); GO:0046873(molecular_function:metal ion transmembrane transporter activity); GO:0016021(cellular_component:int…	XP_018380283.1(hypothetical protein CC77DRAFT_1054586 [Alternaria alternata])
CC77DRAFT_1006709	5160	6171	6532	18996	13027	11540	188.5	220.45	240.73	618.41	456.47	395.87	216.56	490.25	1.47146	5.17622e-05	0.00103027	yes	up		1788	DnaJ-domain-containing protein	COG2214(K:Transcription); ENOG41123A0(O:Posttranslational modification, protein turnover, chaperones)	COG2214(TAF11 RNA polymerase II, TATA box binding protein (TBP)-associated factor); ENOG41123A0(DnaJ domain protein)				PF00226.31(DnaJ:DnaJ domain)		XP_018388765.1(DnaJ-domain-containing protein [Alternaria alternata])	sp|Q5F3Z5|DNJB6_CHICK(DnaJ homolog subfamily B member 6 OS=Gallus gallus OX=9031 GN=DNAJB6 PE=2 SV=1)
CC77DRAFT_1039794	592	486	592	1145	738	1771	10.22	8.2	10.29	17.58	12.18	28.61	9.57	19.4567	1.26944	5.299e-05	0.00105283	yes	up		3493	N-acetyltransferas-like protein	COG1444(S:Function unknown)	COG1444(Catalyzes the formation of N(4)-acetylcytidine (ac(4)C) at the wobble position of tRNA(Met), by using acetyl-CoA as an acetyl donor and ATP (or GTP) (By similarity))	K14521	NAT10, KRE33	map03008(Ribosome biogenesis in eukaryotes)	PF13718.6(GNAT_acetyltr_2:GNAT acetyltransferase 2); PF13725.6(tRNA_bind_2:Possible tRNA binding domain); PF05127.14(Helicase_RecD:Helicase); PF08351.11(DUF1726:Domain of unknown function (DUF1726)); PF13604.6(AAA_30:AAA domain); PF13401.6(AAA_22:AAA domain)	GO:0005524(molecular_function:ATP binding); GO:1990883(molecular_function:rRNA cytidine N-acetyltransferase activity); GO:0042274(biological_process:ribosomal small subunit biogenesis); GO:0000154(biological_process:rRNA modification); GO:0051391(biological_process:tRNA acetylation); GO:0005730(cellular_component:nucleolus); GO:0030688(cellular_component:preribosome, small subunit precursor); GO:…	XP_018386970.1(N-acetyltransferas-like protein [Alternaria alternata])	sp|P53914|NAT10_YEAST(RNA cytidine acetyltransferase OS=Saccharomyces cerevisiae (strain ATCC 204508 / S288c) OX=559292 GN=KRE33 PE=1 SV=1)
CC77DRAFT_1042192	1763	1595	1751	3551	2951	3246	137.53	121.94	138.52	248.15	222.45	239.84	132.663	236.813	1.16241	5.31991e-05	0.00105512	yes	up		975	hypothetical protein	ENOG4111HH6(S:Function unknown)	ENOG4111HH6(UBX domain protein)				PF00627.31(UBA:UBA/TS-N domain); PF00789.20(UBX:UBX domain)	GO:0003676(molecular_function:nucleic acid binding)	RYN57089.1(hypothetical protein AA0118_g7962 [Alternaria tenuissima])	sp|Q9TXH9|UBXN1_CAEEL(UBX domain-containing protein 1 OS=Caenorhabditis elegans OX=6239 GN=ubxn-1 PE=1 SV=1)
CC77DRAFT_1004231	157	219	169	18	45	90	61.26	84.85	69.16	6.52	17.82	35.21	71.7567	19.85	-1.52977	5.42565e-05	0.00107418	yes	down		399	hypothetical protein							GO:0016021(cellular_component:integral component of membrane)	XP_018391662.1(hypothetical protein CC77DRAFT_1004231 [Alternaria alternata])
CC77DRAFT_938609	102	125	202	359	382	321	11.89	14.31	24	37.68	43.34	35.74	16.7333	38.92	1.43763	5.44521e-05	0.00107615	yes	up		738	hypothetical protein	ENOG41112P5(S:Function unknown)	ENOG41112P5(-)						RII24644.1(hypothetical protein CUC08_Gglean011654 [Alternaria sp. MG1])
CC77DRAFT_950343	2131	3999	3222	8803	4794	11489	74.91	137.45	114.24	275.71	161.6	379.13	108.867	272.147	1.4962	5.45634e-05	0.00107645	yes	up		1848	siderophore iron transporter mirB	ENOG410YVBS(S:Function unknown)	ENOG410YVBS(Cutinase)				PF07690.16(MFS_1:Major Facilitator Superfamily); PF06609.13(TRI12:Fungal trichothecene efflux pump (TRI12))	GO:0055085(biological_process:transmembrane transport); GO:0016021(cellular_component:integral component of membrane)	XP_018379119.1(siderophore iron transporter mirB [Alternaria alternata])	sp|B2KWH6|MFS2_AJECA(MFS siderochrome iron transporter 1 OS=Ajellomyces capsulatus OX=5037 GN=MFS2 PE=2 SV=1)
CC77DRAFT_1013551	2427	2512	2484	3159	3380	5364	41.81	42.28	43.07	48.38	55.67	86.44	42.3867	63.4967	0.871229	5.60625e-05	0.00110408	no	up		3501	copper-transporting ATPase-like protein	COG2217(O:Posttranslational modification, protein turnover, chaperones)	COG2217(COP9 (constitutive photomorphogenic) homolog, subunit)	K17686	copA, ATP7	map04016(MAPK signaling pathway - plant); map01524(Platinum drug resistance)	PF00403.26(HMA:Heavy-metal-associated domain); PF00122.20(E1-E2_ATPase:E1-E2 ATPase); PF00702.26(Hydrolase:haloacid dehalogenase-like hydrolase)	GO:0005524(molecular_function:ATP binding); GO:0019829(molecular_function:cation-transporting ATPase activity); GO:0005507(molecular_function:copper ion binding); GO:0030001(biological_process:metal ion transport); GO:0016021(cellular_component:integral component of membrane); GO:0005524(molecular_function:ATP binding); GO:0016887(molecular_function:ATPase activity); GO:0019829(molecular_function…	XP_018380426.1(copper-transporting ATPase-like protein [Alternaria alternata])	sp|Q04656|ATP7A_HUMAN(Copper-transporting ATPase 1 OS=Homo sapiens OX=9606 GN=ATP7A PE=1 SV=4)
CC77DRAFT_635783	985.67	912.7	585.06	1788.95	1340.89	2013.33	16.08	19.69	10.7	20.41	17.93	25.28	15.49	21.2067	1.24441	5.65305e-05	0.00111134	yes	up		2116	acetyl-CoA synthetase-like protein	COG3320(Q:Secondary metabolites biosynthesis, transport and catabolism)	COG3320(domain protein)				PF00501.28(AMP-binding:AMP-binding enzyme)	GO:0003824(molecular_function:catalytic activity); GO:0016740(molecular_function:transferase activity)	XP_018389330.1(acetyl-CoA synthetase-like protein [Alternaria alternata])	sp|Q4WYN6|CRMA_ASPFU(Isocyanide synthase-NRPS hybrid crmA OS=Neosartorya fumigata (strain ATCC MYA-4609 / Af293 / CBS 101355 / FGSC A1100) OX=330879 GN=crmA PE=2 SV=2)
CC77DRAFT_1028333	336	233	242	443	402	628	32.13	21.86	23.52	38.04	37.27	57.1	25.8367	44.1367	1.06094	5.6859e-05	0.00111583	yes	up		843	hypothetical protein	ENOG41124QZ(S:Function unknown)	ENOG41124QZ(Conserved hypothetical, protein)						XP_018389907.1(hypothetical protein CC77DRAFT_1028333 [Alternaria alternata])
CC77DRAFT_1026005	1809	1898	1521	2859	2496	3827	34.01	34.86	28.78	47.79	44.87	67.32	32.55	53.3267	1.01925	5.77275e-05	0.00113089	yes	up		3230	hypothetical protein	ENOG410ZJF2(S:Function unknown)	ENOG410ZJF2(ARS binding protein Abp2)				PF09441.10(Abp2:ARS binding protein 2)		XP_018379572.1(hypothetical protein CC77DRAFT_1026005 [Alternaria alternata])	sp|Q9USY4|ABP2_SCHPO(ARS-binding protein 2 OS=Schizosaccharomyces pombe (strain 972 / ATCC 24843) OX=284812 GN=abp2 PE=1 SV=1)
CC77DRAFT_944761	114	117	116	25	50	47	2.22	2.23	2.28	0.43	0.93	0.86	2.24333	0.74	-1.2101	5.80522e-05	0.00113337	yes	down		3123	hypothetical protein	ENOG410XNQK(S:Function unknown)	ENOG410XNQK(Protein of unknown function (DUF1691))	K08141	MAL		PF00083.24(Sugar_tr:Sugar (and other) transporter); PF07690.16(MFS_1:Major Facilitator Superfamily); PF00172.18(Zn_clus:Fungal Zn(2)-Cys(6) binuclear cluster domain)	GO:0003677(molecular_function:DNA binding); GO:0000981(molecular_function:RNA polymerase II transcription factor activity, sequence-specific DNA binding); GO:0022857(molecular_function:transmembrane transporter activity); GO:0008270(molecular_function:zinc ion binding); GO:0006351(biological_process:transcription, DNA-templated); GO:0016021(cellular_component:integral component of membrane); GO:0…	XP_018381821.1(hypothetical protein CC77DRAFT_944761 [Alternaria alternata])	sp|P15685|MAL61_YEASX(Maltose permease MAL61 OS=Saccharomyces cerevisiae OX=4932 GN=MAL61 PE=3 SV=1)
CC77DRAFT_1059549	380.05	421.76	365.38	142.38	149.64	164.25	344.49	382.82	356.17	123.72	143.18	155.86	361.16	140.92	-1.0404	5.80565e-05	0.00113337	yes	down		303	hypothetical protein	ENOG41112J6(S:Function unknown)	ENOG41112J6(-)					GO:0016021(cellular_component:integral component of membrane)	XP_018388086.1(hypothetical protein CC77DRAFT_1059549 [Alternaria alternata])
CC77DRAFT_402943	629	707	513	129	289	162	22.96	25.24	18.89	4.2	10.12	5.55	22.3633	6.62333	-1.3139	5.83351e-05	0.00113682	yes	down		1789	FMN-dependent alpha-hydroxy acid dehydrogenase	COG1304(S:Function unknown)	COG1304(FAD binding domain-containing protein)				PF01070.18(FMN_dh:FMN-dependent dehydrogenase); PF00478.25(IMPDH:IMP dehydrogenase / GMP reductase domain)	GO:0010181(molecular_function:FMN binding); GO:0004497(molecular_function:monooxygenase activity); GO:0010181(molecular_function:FMN binding); GO:0016491(molecular_function:oxidoreductase activity)	XP_018381793.1(FMN-dependent alpha-hydroxy acid dehydrogenase [Alternaria alternata])	sp|Q9HDX2|YKN3_SCHPO(Uncharacterized lactate 2-monooxygenase PB1A11.03 OS=Schizosaccharomyces pombe (strain 972 / ATCC 24843) OX=284812 GN=SPAPB1A11.03 PE=3 SV=1)
CC77DRAFT_1048287	1225	1241	1263	2013	1840	2481	21.93	21.7	22.76	32.04	31.49	41.55	22.13	35.0267	0.983387	6.03202e-05	0.00117346	no	up		3379	hypothetical protein	COG0494(S:Function unknown)	COG0494(-)	K12613	DCP2	map03018(RNA degradation)	PF05026.13(DCP2:Dcp2, box A domain); PF00293.28(NUDIX:NUDIX domain)	GO:0016787(molecular_function:hydrolase activity); GO:0030145(molecular_function:manganese ion binding); GO:0003723(molecular_function:RNA binding)	XP_018388817.1(hypothetical protein CC77DRAFT_1048287 [Alternaria alternata])	sp|O13828|DCP2_SCHPO(mRNA decapping complex subunit 2 OS=Schizosaccharomyces pombe (strain 972 / ATCC 24843) OX=284812 GN=dcp2 PE=1 SV=1)
CC77DRAFT_1004731	1990.92	889.9	1007.79	5610.32	2894.82	2928.91	127.96	56.02	65.57	322.48	179.36	177.8	83.1833	226.547	1.68758	6.09701e-05	0.00118405	yes	up		1128	peptidyl-prolyl cis-trans isomerase D	COG0457(S:Function unknown); COG0652(S:Function unknown)	COG0457(IFRD domain protein); COG0652(IFRD domain protein)	K05864	PPID, CYPD	map04218(Cellular senescence); map04217(Necroptosis)	PF00160.21(Pro_isomerase:Cyclophilin type peptidyl-prolyl cis-trans isomerase/CLD); PF07719.17(TPR_2:Tetratricopeptide repeat)	GO:0003755(molecular_function:peptidyl-prolyl cis-trans isomerase activity); GO:0006457(biological_process:protein folding)	XP_018390489.1(peptidyl-prolyl cis-trans isomerase D [Alternaria alternata])	sp|Q5B4E7|PPID_EMENI(Peptidyl-prolyl cis-trans isomerase D OS=Emericella nidulans (strain FGSC A4 / ATCC 38163 / CBS 112.46 / NRRL 194 / M139) OX=227321 GN=cpr6 PE=3 SV=1)
CC77DRAFT_1100705	39	48	56	6	15	9	1.34	1.62	1.94	0.18	0.5	0.29	1.63333	0.323333	-1.7233	6.19402e-05	0.0012008	yes	down		1881	HET-domain-containing protein	ENOG410YR7I(S:Function unknown); ENOG410YITM(S:Function unknown); ENOG410YIQ5(S:Function unknown)	ENOG410YR7I(Heterokaryon incompatibility protein (HET)); ENOG410YITM(Heterokaryon incompatibility protein (HET)); ENOG410YIQ5(Heterokaryon incompatibility protein (HET))				PF06985.11(HET:Heterokaryon incompatibility protein (HET))	GO:0055085(biological_process:transmembrane transport); GO:0016021(cellular_component:integral component of membrane)	XP_018378880.1(HET-domain-containing protein [Alternaria alternata])	sp|Q9UV10|HET6_NEUCR(Heterokaryon incompatibility protein 6, OR allele OS=Neurospora crassa (strain ATCC 24698 / 74-OR23-1A / CBS 708.71 / DSM 1257 / FGSC 987) OX=367110 GN=het-6 PE=4 SV=1)
CC77DRAFT_1024747	6358	3549	3256	6955	7561	10971	151.77	82.79	78.28	147.71	172.73	245.28	104.28	188.573	1.13463	6.21829e-05	0.00120134	yes	up		2599	heat shock protein 70	COG0443(S:Function unknown)	COG0443(-)	K09490	HSPA5, BIP	map04918(Thyroid hormone synthesis); map03060(Protein export); map04141(Protein processing in endoplasmic reticulum); map05020(Prion diseases)	PF00012.20(HSP70:Hsp70 protein); PF06723.13(MreB_Mbl:MreB/Mbl protein)	GO:0005524(molecular_function:ATP binding); GO:0016887(molecular_function:ATPase activity); GO:0051082(molecular_function:unfolded protein binding); GO:0070880(biological_process:fungal-type cell wall beta-glucan biosynthetic process); GO:0000742(biological_process:karyogamy involved in conjugation with cellular fusion); GO:0031204(biological_process:posttranslational protein targeting to membran…	XP_018381241.1(heat shock protein 70 [Alternaria alternata])	sp|P78695|BIP_NEUCR(Endoplasmic reticulum chaperone BiP OS=Neurospora crassa (strain ATCC 24698 / 74-OR23-1A / CBS 708.71 / DSM 1257 / FGSC 987) OX=367110 GN=grp78 PE=3 SV=3)
CC77DRAFT_946495	162.79	125.56	65.8	786.04	517.19	166.33	3.52	2.65	1.43	15.13	10.7	3.37	2.53333	9.73333	1.97228	6.21129e-05	0.00120134	yes	up		2841	DNA repair endonuclease XPF	COG1948(L:Replication, recombination and repair)	COG1948(Excision repair cross-complementing rodent repair deficiency, complementation group 4)	K10848	ERCC4, XPF	map03460(Fanconi anemia pathway); map03420(Nucleotide excision repair)	PF02732.15(ERCC4:ERCC4 domain)	GO:0004520(molecular_function:endodeoxyribonuclease activity); GO:0003697(molecular_function:single-stranded DNA binding); GO:0006281(biological_process:DNA repair); GO:0004520(molecular_function:endodeoxyribonuclease activity); GO:0003697(molecular_function:single-stranded DNA binding); GO:0006281(biological_process:DNA repair); GO:0016021(cellular_component:integral component of membrane)	XP_018381025.1(DNA repair endonuclease XPF [Alternaria alternata])	sp|P36617|RAD16_SCHPO(DNA repair protein rad16 OS=Schizosaccharomyces pombe (strain 972 / ATCC 24843) OX=284812 GN=rad16 PE=1 SV=2)
CC77DRAFT_935619	809	969.02	649	224.41	330	202.14	12.08	13.11	9.97	2.57	4.29	2.7	11.72	3.18667	-1.29068	6.26337e-05	0.00120797	yes	down		2151	hypothetical protein	ENOG4112BRY(S:Function unknown)	ENOG4112BRY(CorA-like Mg2+ transporter protein)				PF01544.18(CorA:CorA-like Mg2+ transporter protein)	GO:0046873(molecular_function:metal ion transmembrane transporter activity); GO:0016021(cellular_component:integral component of membrane)	RYN19210.1(hypothetical protein AA0115_g10906 [Alternaria tenuissima])
CC77DRAFT_954266	631	615	802	1192	955	2130	9.45	9	12.08	15.86	13.67	29.82	10.1767	19.7833	1.19089	6.29498e-05	0.00120989	yes	up		3989	NUC173-domain-containing protein	ENOG410XQ3D(S:Function unknown)	ENOG410XQ3D(ribosomal RNA processing 12 homolog (S. cerevisiae))	K14794	RRP12		PF08161.12(NUC173:NUC173 domain)	GO:0000462(biological_process:maturation of SSU-rRNA from tricistronic rRNA transcript (SSU-rRNA, 5.8S rRNA, LSU-rRNA)); GO:0005634(cellular_component:nucleus); GO:0030688(cellular_component:preribosome, small subunit precursor); GO:0005085(molecular_function:guanyl-nucleotide exchange factor activity); GO:0007264(biological_process:small GTPase mediated signal transduction)	XP_018390735.1(NUC173-domain-containing protein [Alternaria alternata])	sp|Q12754|RRP12_YEAST(Ribosomal RNA-processing protein 12 OS=Saccharomyces cerevisiae (strain ATCC 204508 / S288c) OX=559292 GN=RRP12 PE=1 SV=1)
CC77DRAFT_1009268	169	170	141	339	273	338	10.61	10.45	8.96	19.02	16.51	20.03	10.0067	18.52	1.19449	6.28466e-05	0.00120989	yes	up		1149	hypothetical protein	ENOG41112GS(S:Function unknown)	ENOG41112GS(-)				PF10155.9(CNOT11:CCR4-NOT transcription complex subunit 11)	GO:0030014(cellular_component:CCR4-NOT complex); GO:0016021(cellular_component:integral component of membrane)	XP_018385833.1(hypothetical protein CC77DRAFT_1009268 [Alternaria alternata])
CC77DRAFT_927979	158	347	277	946	745	560	3.46	7.13	5.99	17.84	15.97	11.22	5.52667	15.01	1.61887	6.31578e-05	0.00121181	yes	up		2385	hypothetical protein	ENOG410XR3W(K:Transcription)	ENOG410XR3W(Transcription factor)				PF04082.18(Fungal_trans:Fungal specific transcription factor domain); PF00172.18(Zn_clus:Fungal Zn(2)-Cys(6) binuclear cluster domain)	GO:0003677(molecular_function:DNA binding); GO:0000981(molecular_function:RNA polymerase II transcription factor activity, sequence-specific DNA binding); GO:0008270(molecular_function:zinc ion binding); GO:0006351(biological_process:transcription, DNA-templated); GO:0005634(cellular_component:nucleus); GO:0003677(molecular_function:DNA binding); GO:0008270(molecular_function:zinc ion binding); G…	XP_018389978.1(hypothetical protein CC77DRAFT_927979 [Alternaria alternata])	sp|O14130|YF54_SCHPO(Uncharacterized transcriptional regulatory protein C3C7.04 OS=Schizosaccharomyces pombe (strain 972 / ATCC 24843) OX=284812 GN=SPAC3C7.04 PE=3 SV=1)
[truncated: 13,178 more rows]
